# Supplementary material for: [3-Bromo­meth­yl-1-(4-methyl­phenyl­sulfon­yl)azetidin-3-yl]methanol
Source: Acta Crystallogr Sect E Struct Rep Online. 2011 Nov 19;67(Pt 12):o3363. doi: 10.1107/S1600536811048392 (PMC3239008; doi:10.1107/S1600536811048392)
Supplement: Supplementary file 1 [file e-67-o3363-sup1.cif]

##############################################################################
#                                                                            #
# This CIF contains the data in a paper accepted for publication in          #
# Acta Crystallographica Section E. It conforms to the requirements of       #
# Notes for Authors for Acta Crystallographica Section E, and has been       #
# peer reviewed under the auspices of the IUCr Commission on Journals.       #
#                                                                            #
# Full details of the Crystallographic Information File format               #
# are given in the paper "The Crystallographic Information File (CIF):       #
# a New Standard Archive File for Crystallography" by S. R. Hall, F. H.      #
# Allen and I. D. Brown [Acta Cryst. (1991), A47, 655-685].                  #
#                                                                            #
# The current version of the core CIF dictionary is obtainable from          #
# ftp://ftp.iucr.org/pub/cif_core.dic.                                       #
#                                                                            #
# Software is freely available for graphical display of the structure(s)     #
# in this CIF. For information consult the CIF software page                 #
# http://www.iucr.org/resources/cif/software.                                #
#                                                                            #
# This file may be used for bona fide research purposes within the           #
# scientific community so long as proper attribution is given to the journal # 
# article from which it was obtained.                                        #
#                                                                            #
##############################################################################
data_I
_audit_creation_method
;
Olex2 1.1
(compiled 2011.09.07 svn.r1971, GUI svn.r3853)
;
_chemical_name_systematic
;
[3-Bromomethyl-1-(4-methylphenylsulfonyl)azetidin-3-yl]methanol
;
_chemical_name_common     ?
_chemical_formula_moiety     'C12 H16 Br N O3 S'
_chemical_formula_sum     'C12 H16 Br N O3 S'
_chemical_formula_iupac     'C12 H16 Br N O3 S'
_chemical_formula_weight     334.23
_chemical_melting_point     ?
_space_group_crystal_system     triclinic
_space_group_name_H-M_alt     'P -1'
_space_group_name_Hall     '-P 1'
loop_
    _symmetry_equiv_pos_site_id
    _symmetry_equiv_pos_as_xyz
    1 'x, y, z'
    2 '-x, -y, -z'
_cell_length_a     6.6290(9)
_cell_length_b     12.4888(17)
_cell_length_c     18.166(2)
_cell_angle_alpha     109.922(12)
_cell_angle_beta     95.811(12)
_cell_angle_gamma     90.199(12)
_cell_volume     1405.5(3)
_cell_formula_units_Z     4
_cell_measurement_reflns_used     2835
_cell_measurement_theta_min     2.8928
_cell_measurement_theta_max     29.1342
_cell_measurement_temperature     293(2)
_exptl_crystal_description     block
_exptl_crystal_colour     colourless
_exptl_crystal_size_max     0.35
_exptl_crystal_size_mid     0.30
_exptl_crystal_size_min     0.30
_exptl_crystal_density_diffrn     1.579
_exptl_crystal_density_meas     ?
_exptl_crystal_density_method     'not measured'
_exptl_crystal_F_000     680
_exptl_absorpt_coefficient_mu     3.073
_exptl_absorpt_correction_type     multi-scan
_exptl_absorpt_process_details     '(CrysAlis PRO; Agilent, 2011)'
_exptl_absorpt_correction_T_min     0.56462
_exptl_absorpt_correction_T_max     1.00000
_exptl_special_details     ?
_diffrn_ambient_temperature     293.15
_diffrn_radiation_type     'Mo K\a'
_diffrn_radiation_wavelength     0.7107
_diffrn_radiation_monochromator     graphite
_diffrn_measurement_device_type     'Agilent Xcalibur Eos'
_diffrn_measurement_method     '\w scans'
_diffrn_detector_area_resol_mean     16.0874
_diffrn_reflns_number     11524
_diffrn_reflns_av_R_equivalents     0.0424
_diffrn_reflns_theta_min     3.09
_diffrn_reflns_theta_max     26.37
_diffrn_reflns_theta_full     26.37
_diffrn_measured_fraction_theta_max     0.998
_diffrn_measured_fraction_theta_full     0.998
_diffrn_reflns_limit_h_min     -8
_diffrn_reflns_limit_h_max     8
_diffrn_reflns_limit_k_min     -15
_diffrn_reflns_limit_k_max     15
_diffrn_reflns_limit_l_min     -22
_diffrn_reflns_limit_l_max     22
_diffrn_standards_number     ?
_diffrn_standards_interval_count     ?
_diffrn_standards_interval_time     ?
_diffrn_standards_decay_%     ?
_refine_special_details
;
Refinement of <i>F</i>^2^ against ALL reflections. The weighted <i>R</i>-factor
<i>wR</i> and goodness of fit <i>S</i> are based on <i>F</i>^2^, conventional
<i>R</i>-factors <i>R</i> are based on <i>F</i>, with <i>F</i> set to zero for
negative <i>F</i>^2^. The threshold expression of <i>F</i>^2^ >
\s(<i>F</i>^2^) is used only for calculating <i>R</i>-factors(gt) <i>etc</i>.
and is not relevant to the choice of reflections for refinement.
<i>R</i>-factors based on <i>F</i>^2^ are statistically about twice as large
as those based on <i>F</i>, and <i>R</i>- factors based on ALL data will be
even larger.
;
_reflns_number_total     5752
_reflns_number_gt     3142
_reflns_threshold_expression     I>2sigma(I)
_refine_ls_structure_factor_coef     Fsqd
_refine_ls_matrix_type     full
_refine_ls_R_factor_all     0.0986
_refine_ls_R_factor_gt     0.0434
_refine_ls_wR_factor_gt     0.0644
_refine_ls_wR_factor_ref     0.0846
_refine_ls_goodness_of_fit_ref     0.937
_refine_ls_restrained_S_all     0.937
_refine_ls_number_reflns     5752
_refine_ls_number_parameters     329
_refine_ls_number_restraints     0
_refine_ls_hydrogen_treatment     constr
_refine_ls_weighting_scheme     calc
_refine_ls_weighting_details
         'calc w=1/[\s^2^(Fo^2^)+(0.0140P)^2^+0.0000P] where P=(Fo^2^+2Fc^2^)/3'
_atom_sites_solution_hydrogens     geom
_atom_sites_solution_primary     direct
_atom_sites_solution_secondary     difmap
_refine_ls_shift/su_max     0.001
_refine_ls_shift/su_mean     0.000
_refine_diff_density_max     0.569
_refine_diff_density_min     -0.855
_refine_ls_extinction_method     none
_refine_ls_extinction_coef     ?
loop_
    _atom_type_symbol
    _atom_type_description
    _atom_type_scat_dispersion_real
    _atom_type_scat_dispersion_imag
    _atom_type_scat_source
    'C' 'C' 0.0033 0.0016
                         'International Tables Vol C Tables 4.2.6.8 and 6.1.1.4'
    'H' 'H' 0.0000 0.0000
                         'International Tables Vol C Tables 4.2.6.8 and 6.1.1.4'
    'Br' 'Br' -0.2901 2.4595
                         'International Tables Vol C Tables 4.2.6.8 and 6.1.1.4'
    'N' 'N' 0.0061 0.0033
                         'International Tables Vol C Tables 4.2.6.8 and 6.1.1.4'
    'O' 'O' 0.0106 0.0060
                         'International Tables Vol C Tables 4.2.6.8 and 6.1.1.4'
    'S' 'S' 0.1246 0.1234
                         'International Tables Vol C Tables 4.2.6.8 and 6.1.1.4'
_computing_data_collection     'CrysAlis PRO (Agilent, 2011)'
_computing_cell_refinement     'CrysAlis PRO (Agilent, 2011)'
_computing_data_reduction     'CrysAlis PRO (Agilent, 2011)'
_computing_structure_solution     'SHELXS97 (Sheldrick, 2008)'
_computing_structure_refinement     'SHELXL97 (Sheldrick, 2008)'
_computing_molecular_graphics     'OLEX2 (Dolomanov <i>et al.</i>, 2009)'
_computing_publication_material     'OLEX2 (Dolomanov <i>et al.</i>, 2009)'
loop_
    _atom_site_type_symbol
    _atom_site_label
    _atom_site_fract_x
    _atom_site_fract_y
    _atom_site_fract_z
    _atom_site_U_iso_or_equiv
    _atom_site_adp_type
    _atom_site_calc_flag
    _atom_site_refinement_flags
    _atom_site_occupancy
    _atom_site_symmetry_multiplicity
    _atom_site_disorder_assembly
    _atom_site_disorder_group
    Br Br1 0.80877(7) 0.16709(4) 0.80446(3) 0.07787(18) Uani d . 1 1 . .
    Br Br2 0.33261(6) 0.14921(4) 0.31547(3) 0.07053(18) Uani d . 1 1 . .
    S S1 1.51454(14) 0.27546(9) 1.04138(7) 0.0468(3) Uani d . 1 1 . .
    S S2 1.02857(14) 0.28105(9) 0.55348(7) 0.0487(3) Uani d . 1 1 . .
    O O1 1.6007(4) 0.3816(2) 1.09642(17) 0.0659(8) Uani d . 1 1 . .
    O O2 1.6411(3) 0.1825(2) 1.00815(17) 0.0616(8) Uani d . 1 1 . .
    O O3 1.0699(4) 0.4627(2) 0.8377(2) 0.0793(10) Uani d . 1 1 . .
    H H3 1.1458 0.5191 0.8594 0.119 Uiso calc R 1 1 . .
    O O4 1.1179(4) 0.2353(2) 0.61106(17) 0.0699(9) Uani d . 1 1 . .
    O O5 1.1512(4) 0.3410(2) 0.51847(17) 0.0607(8) Uani d . 1 1 . .
    O O6 0.5704(4) -0.1092(2) 0.3565(2) 0.0842(11) Uani d . 1 1 . .
    H H6 0.6459 -0.1549 0.3672 0.126 Uiso calc R 1 1 . .
    N N1 1.4048(4) 0.3079(2) 0.96791(18) 0.0415(8) Uani d . 1 1 . .
    N N2 0.9243(4) 0.1719(2) 0.48128(19) 0.0441(8) Uani d . 1 1 . .
    C C1 1.3256(5) 0.2284(3) 1.0856(2) 0.0371(9) Uani d . 1 1 . .
    C C2 1.2236(5) 0.3063(3) 1.1414(2) 0.0477(10) Uani d . 1 1 . .
    H H2 1.2595 0.3836 1.1580 0.057 Uiso calc R 1 1 . .
    C C3 1.0687(6) 0.2686(3) 1.1723(2) 0.0510(11) Uani d . 1 1 . .
    H H3A 1.0004 0.3215 1.2099 0.061 Uiso calc R 1 1 . .
    C C4 1.0108(5) 0.1538(3) 1.1490(2) 0.0448(10) Uani d . 1 1 . .
    C C5 1.1207(5) 0.0778(3) 1.0949(2) 0.0467(10) Uani d . 1 1 . .
    H H5 1.0887 0.0002 1.0796 0.056 Uiso calc R 1 1 . .
    C C6 1.2753(5) 0.1135(3) 1.0629(2) 0.0446(10) Uani d . 1 1 . .
    H H6A 1.3459 0.0607 1.0262 0.054 Uiso calc R 1 1 . .
    C C7 0.8370(5) 0.1126(3) 1.1813(3) 0.0670(13) Uani d . 1 1 . .
    H H7A 0.7259 0.0855 1.1406 0.101 Uiso calc R 1 1 . .
    H H7B 0.7942 0.1743 1.2244 0.101 Uiso calc R 1 1 . .
    H H7C 0.8803 0.0518 1.1996 0.101 Uiso calc R 1 1 . .
    C C8 1.2449(5) 0.3929(3) 0.9770(2) 0.0448(10) Uani d . 1 1 . .
    H H8A 1.2937 0.4670 0.9784 0.054 Uiso calc R 1 1 . .
    H H8B 1.1667 0.4002 1.0207 0.054 Uiso calc R 1 1 . .
    C C9 1.1372(5) 0.3180(3) 0.8959(2) 0.0398(9) Uani d . 1 1 . .
    C C10 1.2804(5) 0.2230(3) 0.9007(2) 0.0480(10) Uani d . 1 1 . .
    H H10A 1.2162 0.1635 0.9145 0.058 Uiso calc R 1 1 . .
    H H10B 1.3515 0.1909 0.8545 0.058 Uiso calc R 1 1 . .
    C C11 0.9156(5) 0.2929(3) 0.8966(2) 0.0542(11) Uani d . 1 1 . .
    H H11A 0.8403 0.3602 0.8989 0.065 Uiso calc R 1 1 . .
    H H11B 0.8969 0.2748 0.9434 0.065 Uiso calc R 1 1 . .
    C C12 1.1785(6) 0.3631(3) 0.8315(2) 0.0558(11) Uani d . 1 1 . .
    H H12A 1.3227 0.3804 0.8352 0.067 Uiso calc R 1 1 . .
    H H12B 1.1387 0.3053 0.7806 0.067 Uiso calc R 1 1 . .
    C C13 0.8356(5) 0.3687(3) 0.5967(2) 0.0409(9) Uani d . 1 1 . .
    C C14 0.7384(6) 0.3484(3) 0.6541(2) 0.0501(11) Uani d . 1 1 . .
    H H14 0.7797 0.2904 0.6727 0.060 Uiso calc R 1 1 . .
    C C15 0.5788(6) 0.4144(3) 0.6842(2) 0.0538(11) Uani d . 1 1 . .
    H H15 0.5129 0.3998 0.7228 0.065 Uiso calc R 1 1 . .
    C C16 0.5157(6) 0.5015(3) 0.6578(2) 0.0472(10) Uani d . 1 1 . .
    C C17 0.6161(6) 0.5204(3) 0.6009(2) 0.0497(11) Uani d . 1 1 . .
    H H17 0.5756 0.5790 0.5827 0.060 Uiso calc R 1 1 . .
    C C18 0.7749(5) 0.4559(3) 0.5695(2) 0.0462(10) Uani d . 1 1 . .
    H H18 0.8402 0.4706 0.5308 0.055 Uiso calc R 1 1 . .
    C C19 0.3394(6) 0.5712(3) 0.6908(3) 0.0725(14) Uani d . 1 1 . .
    H H19A 0.2738 0.5363 0.7222 0.109 Uiso calc R 1 1 . .
    H H19B 0.2442 0.5748 0.6483 0.109 Uiso calc R 1 1 . .
    H H19C 0.3879 0.6469 0.7229 0.109 Uiso calc R 1 1 . .
    C C20 0.7598(5) 0.0976(3) 0.4909(2) 0.0529(11) Uani d . 1 1 . .
    H H20A 0.6813 0.1354 0.5341 0.064 Uiso calc R 1 1 . .
    H H20B 0.8055 0.0251 0.4934 0.064 Uiso calc R 1 1 . .
    C C21 0.6554(5) 0.0905(3) 0.4092(2) 0.0412(9) Uani d . 1 1 . .
    C C22 0.8041(5) 0.1863(3) 0.4122(2) 0.0473(10) Uani d . 1 1 . .
    H H22A 0.8772 0.1687 0.3661 0.057 Uiso calc R 1 1 . .
    H H22B 0.7436 0.2600 0.4235 0.057 Uiso calc R 1 1 . .
    C C23 0.4346(5) 0.1207(3) 0.4107(2) 0.0589(12) Uani d . 1 1 . .
    H H23A 0.4205 0.1881 0.4561 0.071 Uiso calc R 1 1 . .
    H H23B 0.3549 0.0587 0.4155 0.071 Uiso calc R 1 1 . .
    C C24 0.6879(6) -0.0218(3) 0.3458(3) 0.0580(12) Uani d . 1 1 . .
    H H24A 0.6479 -0.0167 0.2943 0.070 Uiso calc R 1 1 . .
    H H24B 0.8304 -0.0391 0.3489 0.070 Uiso calc R 1 1 . .
loop_
    _atom_site_aniso_label
    _atom_site_aniso_U_11
    _atom_site_aniso_U_22
    _atom_site_aniso_U_33
    _atom_site_aniso_U_12
    _atom_site_aniso_U_13
    _atom_site_aniso_U_23
    Br1 0.0660(3) 0.0807(4) 0.0774(4) -0.0317(3) -0.0074(3) 0.0194(3)
    Br2 0.0586(3) 0.0701(3) 0.0829(4) 0.0068(2) -0.0081(3) 0.0307(3)
    S1 0.0379(6) 0.0522(7) 0.0537(7) -0.0079(5) -0.0009(5) 0.0243(6)
    S2 0.0382(6) 0.0528(7) 0.0549(8) 0.0090(5) 0.0007(5) 0.0193(6)
    O1 0.0612(18) 0.067(2) 0.065(2) -0.0276(15) -0.0115(16) 0.0234(18)
    O2 0.0411(15) 0.073(2) 0.084(2) 0.0173(15) 0.0200(16) 0.0407(19)
    O3 0.077(2) 0.064(2) 0.108(3) -0.0195(17) -0.030(2) 0.056(2)
    O4 0.0580(18) 0.085(2) 0.071(2) 0.0310(17) -0.0054(16) 0.0349(19)
    O5 0.0474(16) 0.0585(18) 0.078(2) -0.0022(14) 0.0193(16) 0.0215(18)
    O6 0.0589(19) 0.0461(19) 0.145(3) -0.0002(16) -0.012(2) 0.037(2)
    N1 0.0430(18) 0.0392(18) 0.042(2) -0.0025(15) -0.0003(16) 0.0147(16)
    N2 0.0447(19) 0.0446(19) 0.047(2) 0.0048(16) 0.0052(16) 0.0206(18)
    C1 0.034(2) 0.038(2) 0.042(2) 0.0021(17) 0.0010(18) 0.0185(19)
    C2 0.053(3) 0.037(2) 0.051(3) -0.002(2) 0.002(2) 0.013(2)
    C3 0.057(3) 0.046(2) 0.046(3) 0.014(2) 0.010(2) 0.010(2)
    C4 0.043(2) 0.056(3) 0.046(3) 0.004(2) 0.006(2) 0.029(2)
    C5 0.055(3) 0.036(2) 0.051(3) -0.002(2) 0.008(2) 0.017(2)
    C6 0.052(2) 0.038(2) 0.049(3) 0.0093(19) 0.017(2) 0.017(2)
    C7 0.059(3) 0.078(3) 0.073(3) -0.001(2) 0.021(3) 0.035(3)
    C8 0.053(2) 0.038(2) 0.045(3) -0.0023(19) 0.009(2) 0.015(2)
    C9 0.039(2) 0.038(2) 0.044(3) -0.0041(18) 0.0022(19) 0.016(2)
    C10 0.055(2) 0.045(2) 0.043(3) 0.000(2) 0.008(2) 0.013(2)
    C11 0.049(2) 0.050(2) 0.063(3) -0.003(2) 0.013(2) 0.017(2)
    C12 0.056(3) 0.065(3) 0.051(3) -0.012(2) 0.000(2) 0.028(2)
    C13 0.041(2) 0.044(2) 0.039(2) 0.0041(18) 0.0009(19) 0.016(2)
    C14 0.058(3) 0.052(3) 0.048(3) 0.011(2) 0.008(2) 0.027(2)
    C15 0.058(3) 0.063(3) 0.043(3) 0.003(2) 0.018(2) 0.017(2)
    C16 0.049(2) 0.042(2) 0.043(3) 0.005(2) 0.003(2) 0.006(2)
    C17 0.061(3) 0.042(2) 0.050(3) 0.013(2) 0.010(2) 0.019(2)
    C18 0.046(2) 0.048(2) 0.051(3) 0.003(2) 0.016(2) 0.022(2)
    C19 0.062(3) 0.070(3) 0.079(4) 0.015(3) 0.020(3) 0.013(3)
    C20 0.052(2) 0.051(3) 0.066(3) 0.002(2) 0.011(2) 0.030(2)
    C21 0.038(2) 0.039(2) 0.051(3) 0.0027(18) 0.0089(19) 0.019(2)
    C22 0.056(3) 0.048(2) 0.040(3) -0.001(2) 0.009(2) 0.017(2)
    C23 0.049(2) 0.054(3) 0.083(3) 0.012(2) 0.015(2) 0.032(3)
    C24 0.047(2) 0.044(2) 0.079(3) 0.009(2) 0.010(2) 0.015(3)
_geom_special_details
;
All e.s.d.'s (except the e.s.d. in the dihedral angle between two l.s. planes)
are estimated using the full covariance matrix. The cell e.s.d.'s are taken
into account individually in the estimation of e.s.d.'s in distances, angles
and torsion angles; correlations between e.s.d.'s in cell parameters are only
used when they are defined by crystal symmetry. An approximate (isotropic)
treatment of cell e.s.d.'s is used for estimating e.s.d.'s involving l.s.
planes.
;
loop_
    _geom_bond_atom_site_label_1
    _geom_bond_atom_site_label_2
    _geom_bond_site_symmetry_2
    _geom_bond_distance
    _geom_bond_publ_flag
    Br1 C11 . 1.931(4) ?
    Br2 C23 . 1.939(4) ?
    S1 O1 . 1.435(3) ?
    S1 O2 . 1.431(2) ?
    S1 N1 . 1.628(3) ?
    S1 C1 . 1.754(4) ?
    S2 O4 . 1.434(3) ?
    S2 O5 . 1.432(3) ?
    S2 N2 . 1.627(3) ?
    S2 C13 . 1.754(3) ?
    O3 H3 . 0.8200 ?
    O3 C12 . 1.416(4) ?
    O6 H6 . 0.8200 ?
    O6 C24 . 1.416(4) ?
    N1 C8 . 1.484(4) ?
    N1 C10 . 1.484(4) ?
    N2 C20 . 1.491(4) ?
    N2 C22 . 1.481(4) ?
    C1 C2 . 1.380(5) ?
    C1 C6 . 1.380(4) ?
    C2 H2 . 0.9300 ?
    C2 C3 . 1.373(5) ?
    C3 H3A . 0.9300 ?
    C3 C4 . 1.390(5) ?
    C4 C5 . 1.383(5) ?
    C4 C7 . 1.508(5) ?
    C5 H5 . 0.9300 ?
    C5 C6 . 1.371(5) ?
    C6 H6A . 0.9300 ?
    C7 H7A . 0.9600 ?
    C7 H7B . 0.9600 ?
    C7 H7C . 0.9600 ?
    C8 H8A . 0.9700 ?
    C8 H8B . 0.9700 ?
    C8 C9 . 1.549(5) ?
    C9 C10 . 1.542(4) ?
    C9 C11 . 1.503(4) ?
    C9 C12 . 1.509(5) ?
    C10 H10A . 0.9700 ?
    C10 H10B . 0.9700 ?
    C11 H11A . 0.9700 ?
    C11 H11B . 0.9700 ?
    C12 H12A . 0.9700 ?
    C12 H12B . 0.9700 ?
    C13 C14 . 1.372(5) ?
    C13 C18 . 1.386(4) ?
    C14 H14 . 0.9300 ?
    C14 C15 . 1.383(4) ?
    C15 H15 . 0.9300 ?
    C15 C16 . 1.380(5) ?
    C16 C17 . 1.369(5) ?
    C16 C19 . 1.509(4) ?
    C17 H17 . 0.9300 ?
    C17 C18 . 1.377(4) ?
    C18 H18 . 0.9300 ?
    C19 H19A . 0.9600 ?
    C19 H19B . 0.9600 ?
    C19 H19C . 0.9600 ?
    C20 H20A . 0.9700 ?
    C20 H20B . 0.9700 ?
    C20 C21 . 1.546(5) ?
    C21 C22 . 1.531(5) ?
    C21 C23 . 1.514(4) ?
    C21 C24 . 1.513(5) ?
    C22 H22A . 0.9700 ?
    C22 H22B . 0.9700 ?
    C23 H23A . 0.9700 ?
    C23 H23B . 0.9700 ?
    C24 H24A . 0.9700 ?
    C24 H24B . 0.9700 ?
loop_
    _geom_angle_atom_site_label_1
    _geom_angle_atom_site_label_2
    _geom_angle_atom_site_label_3
    _geom_angle_site_symmetry_1
    _geom_angle_site_symmetry_3
    _geom_angle
    _geom_angle_publ_flag
    O1 S1 N1 . . 104.75(16) ?
    O1 S1 C1 . . 107.73(18) ?
    O2 S1 O1 . . 120.65(17) ?
    O2 S1 N1 . . 106.34(16) ?
    O2 S1 C1 . . 108.70(16) ?
    N1 S1 C1 . . 108.07(16) ?
    O4 S2 N2 . . 105.38(16) ?
    O4 S2 C13 . . 106.54(17) ?
    O5 S2 O4 . . 120.77(17) ?
    O5 S2 N2 . . 105.93(17) ?
    O5 S2 C13 . . 109.28(17) ?
    N2 S2 C13 . . 108.40(16) ?
    C12 O3 H3 . . 109.5 ?
    C24 O6 H6 . . 109.5 ?
    C8 N1 S1 . . 123.0(2) ?
    C10 N1 S1 . . 122.1(2) ?
    C10 N1 C8 . . 91.8(2) ?
    C20 N2 S2 . . 122.8(3) ?
    C22 N2 S2 . . 121.3(2) ?
    C22 N2 C20 . . 91.3(3) ?
    C2 C1 S1 . . 120.1(3) ?
    C2 C1 C6 . . 119.9(4) ?
    C6 C1 S1 . . 120.0(3) ?
    C1 C2 H2 . . 120.3 ?
    C3 C2 C1 . . 119.4(4) ?
    C3 C2 H2 . . 120.3 ?
    C2 C3 H3A . . 119.0 ?
    C2 C3 C4 . . 121.9(4) ?
    C4 C3 H3A . . 119.0 ?
    C3 C4 C7 . . 122.0(4) ?
    C5 C4 C3 . . 117.1(4) ?
    C5 C4 C7 . . 120.9(4) ?
    C4 C5 H5 . . 119.0 ?
    C6 C5 C4 . . 122.0(4) ?
    C6 C5 H5 . . 119.0 ?
    C1 C6 H6A . . 120.2 ?
    C5 C6 C1 . . 119.7(4) ?
    C5 C6 H6A . . 120.2 ?
    C4 C7 H7A . . 109.5 ?
    C4 C7 H7B . . 109.5 ?
    C4 C7 H7C . . 109.5 ?
    H7A C7 H7B . . 109.5 ?
    H7A C7 H7C . . 109.5 ?
    H7B C7 H7C . . 109.5 ?
    N1 C8 H8A . . 113.8 ?
    N1 C8 H8B . . 113.8 ?
    N1 C8 C9 . . 89.0(3) ?
    H8A C8 H8B . . 111.0 ?
    C9 C8 H8A . . 113.8 ?
    C9 C8 H8B . . 113.8 ?
    C10 C9 C8 . . 87.2(3) ?
    C11 C9 C8 . . 114.0(3) ?
    C11 C9 C10 . . 115.5(3) ?
    C11 C9 C12 . . 113.2(3) ?
    C12 C9 C8 . . 111.9(3) ?
    C12 C9 C10 . . 112.5(3) ?
    N1 C10 C9 . . 89.2(3) ?
    N1 C10 H10A . . 113.8 ?
    N1 C10 H10B . . 113.8 ?
    C9 C10 H10A . . 113.8 ?
    C9 C10 H10B . . 113.8 ?
    H10A C10 H10B . . 111.0 ?
    Br1 C11 H11A . . 109.2 ?
    Br1 C11 H11B . . 109.2 ?
    C9 C11 Br1 . . 111.9(3) ?
    C9 C11 H11A . . 109.2 ?
    C9 C11 H11B . . 109.2 ?
    H11A C11 H11B . . 107.9 ?
    O3 C12 C9 . . 110.7(3) ?
    O3 C12 H12A . . 109.5 ?
    O3 C12 H12B . . 109.5 ?
    C9 C12 H12A . . 109.5 ?
    C9 C12 H12B . . 109.5 ?
    H12A C12 H12B . . 108.1 ?
    C14 C13 S2 . . 120.8(3) ?
    C14 C13 C18 . . 119.9(3) ?
    C18 C13 S2 . . 119.2(3) ?
    C13 C14 H14 . . 120.0 ?
    C13 C14 C15 . . 119.9(3) ?
    C15 C14 H14 . . 120.0 ?
    C14 C15 H15 . . 119.5 ?
    C16 C15 C14 . . 121.1(4) ?
    C16 C15 H15 . . 119.5 ?
    C15 C16 C19 . . 120.1(4) ?
    C17 C16 C15 . . 117.8(3) ?
    C17 C16 C19 . . 122.1(4) ?
    C16 C17 H17 . . 118.8 ?
    C16 C17 C18 . . 122.5(3) ?
    C18 C17 H17 . . 118.8 ?
    C13 C18 H18 . . 120.6 ?
    C17 C18 C13 . . 118.8(4) ?
    C17 C18 H18 . . 120.6 ?
    C16 C19 H19A . . 109.5 ?
    C16 C19 H19B . . 109.5 ?
    C16 C19 H19C . . 109.5 ?
    H19A C19 H19B . . 109.5 ?
    H19A C19 H19C . . 109.5 ?
    H19B C19 H19C . . 109.5 ?
    N2 C20 H20A . . 113.8 ?
    N2 C20 H20B . . 113.8 ?
    N2 C20 C21 . . 89.0(3) ?
    H20A C20 H20B . . 111.0 ?
    C21 C20 H20A . . 113.8 ?
    C21 C20 H20B . . 113.8 ?
    C22 C21 C20 . . 87.4(3) ?
    C23 C21 C20 . . 113.0(3) ?
    C23 C21 C22 . . 115.5(3) ?
    C24 C21 C20 . . 112.4(3) ?
    C24 C21 C22 . . 113.2(3) ?
    C24 C21 C23 . . 113.0(3) ?
    N2 C22 C21 . . 89.9(3) ?
    N2 C22 H22A . . 113.7 ?
    N2 C22 H22B . . 113.7 ?
    C21 C22 H22A . . 113.7 ?
    C21 C22 H22B . . 113.7 ?
    H22A C22 H22B . . 110.9 ?
    Br2 C23 H23A . . 109.5 ?
    Br2 C23 H23B . . 109.5 ?
    C21 C23 Br2 . . 110.9(3) ?
    C21 C23 H23A . . 109.5 ?
    C21 C23 H23B . . 109.5 ?
    H23A C23 H23B . . 108.1 ?
    O6 C24 C21 . . 109.3(3) ?
    O6 C24 H24A . . 109.8 ?
    O6 C24 H24B . . 109.8 ?
    C21 C24 H24A . . 109.8 ?
    C21 C24 H24B . . 109.8 ?
    H24A C24 H24B . . 108.3 ?
loop_
    _geom_hbond_atom_site_label_D
    _geom_hbond_atom_site_label_H
    _geom_hbond_atom_site_label_A
    _geom_hbond_site_symmetry_A
    _geom_hbond_distance_DH
    _geom_hbond_distance_HA
    _geom_hbond_distance_DA
    _geom_hbond_angle_DHA
    O3 H3 O1 2_867 0.82 2.01 2.800(4) 161.3
    O6 H6 O4 2_756 0.82 1.94 2.739(3) 164.1
data_global
_journal_date_recd_electronic     2011-11-12
_journal_date_accepted     2011-11-15
_journal_name_full     'Acta Crystallographica, Section E'
_journal_year     2011
_journal_volume     67
_journal_issue     12
_journal_page_first     o3363
_journal_page_last     o3363
_journal_paper_category     QO
_journal_coeditor_code     XU5388
_publ_contact_author_name     'Qing-Rong Qi'
_publ_contact_author_address
;
Department of Medicinal Chemistry, West China School of Pharmacy,
Sichuan University,
Chengdu 610041
People's Republic of China
;
_publ_contact_author_email     qiqingronghh@yahoo.com.cn
_publ_contact_author_fax     '8602885502157'
_publ_contact_author_phone     '8602885502157'
_publ_section_title
;
[3-Bromomethyl-1-(4-methylphenylsulfonyl)azetidin-3-yl]methanol
;
loop_
    _publ_author_name
    _publ_author_footnote
    _publ_author_address
    'Guo, Xiao-Qiang' .
;
Department of Medicinal Chemistry, West China School of Pharmacy,
Sichuan University, Chengdu 610041
People's Republic of China
;
    'Zheng, Hu' .
;
Department of Medicinal Chemistry, West China School of Pharmacy,
Sichuan University, Chengdu 610041
People's Republic of China
;
    'Qi, Qing-Rong' .
;
Department of Medicinal Chemistry, West China School of Pharmacy,
Sichuan University, Chengdu 610041
People's Republic of China
;
