# Supplementary material for: [3-Bromo­meth­yl-1-(4-methyl­phenyl­sulfon­yl)azetidin-3-yl]methanol
Source: Acta Crystallogr Sect E Struct Rep Online. 2011 Nov 19;67(Pt 12):o3363. doi: 10.1107/S1600536811048392 (PMC3239008; doi:10.1107/S1600536811048392)
Supplement: Supplementary file 2 [file e-67-o3363-Isup2.hkl]

# 
# h,k,l, Fc-squared, Fo-squared, sigma(Fo-squared) and status flag 
# 
data_I
_shelx_title ' 111027_s5_cfz in P-1 ' 
_shelx_refln_list_code          4 
_shelx_F_calc_maximum      239.01 
_exptl_crystal_F_000       680.00 
_reflns_d_resolution_high  0.8001 
 
loop_ 
 _symmetry_equiv_pos_as_xyz 
 'x, y, z' 
 '-x, -y, -z' 
 
_cell_length_a     6.6290 
_cell_length_b    12.4888 
_cell_length_c    18.1663 
_cell_angle_alpha 109.922 
_cell_angle_beta   95.811 
_cell_angle_gamma  90.199 
 
_shelx_F_squared_multiplier     1.000 
 
loop_ 
 _refln_index_h 
 _refln_index_k 
 _refln_index_l 
 _refln_F_squared_calc 
 _refln_F_squared_meas 
 _refln_F_squared_sigma 
 _refln_observed_status 
   1   0   0       19.78       22.36      2.38 o 
   2   0   0     4179.59     4189.66     49.21 o 
   3   0   0        7.95        8.23      2.35 o 
   4   0   0      184.44      203.54     22.94 o 
   5   0   0       56.49       33.78     12.57 o 
   6   0   0      889.70      992.44     94.51 o 
   7   0   0      112.70      135.76     36.74 o 
   8   0   0       12.49       63.15     57.65 o 
  -8   1   0        2.21        3.88     23.86 o 
  -7   1   0        2.95       15.13      9.98 o 
  -6   1   0       33.70       20.00     10.97 o 
  -5   1   0       77.99       85.38     16.14 o 
  -4   1   0     1884.99     1861.64     56.48 o 
  -3   1   0     2732.05     2869.79     56.57 o 
  -2   1   0     7866.76     7703.99     71.78 o 
  -1   1   0      250.27      275.13     14.12 o 
   1   1   0      496.29      470.25     22.39 o 
   2   1   0       12.82       19.92      4.35 o 
   3   1   0        9.77        4.52      4.33 o 
   4   1   0     4557.83     4385.05    116.11 o 
   5   1   0        6.16        3.77      2.95 o 
   6   1   0      497.47      497.46     68.74 o 
   7   1   0       15.72       30.71     20.04 o 
   8   1   0      191.20      291.92     75.96 o 
  -8   2   0       17.04      -36.64     40.00 o 
  -7   2   0       41.72       20.74     26.95 o 
  -6   2   0     1231.01     1309.43     70.22 o 
  -5   2   0       26.71       35.45      9.97 o 
  -4   2   0     1011.86      981.74     43.50 o 
  -3   2   0      843.94      816.93     30.17 o 
  -2   2   0    15910.57    15720.10    117.27 o 
  -1   2   0     3156.34     3167.28     56.36 o 
   0   2   0    15911.06    15720.17     96.34 o 
   1   2   0      765.70      790.98     27.33 o 
   2   2   0    12848.17    13053.36    169.20 o 
   3   2   0      158.63      149.16     12.68 o 
   4   2   0     2767.01     2511.01    241.24 o 
   5   2   0        0.98        2.21      1.75 o 
   6   2   0       17.60       13.36      7.64 o 
   7   2   0       48.11       52.73     33.31 o 
   8   2   0       14.22       31.38     29.04 o 
  -8   3   0        0.61        9.14     19.14 o 
  -7   3   0      132.97      115.39     37.83 o 
  -6   3   0      635.21      656.36     49.39 o 
  -5   3   0       18.07       19.15      7.32 o 
  -4   3   0       95.01       92.17     11.62 o 
  -3   3   0      718.87      729.70     29.54 o 
  -2   3   0     1045.06      959.39     23.45 o 
  -1   3   0      124.39      118.54      8.52 o 
   0   3   0     9906.79     9954.02     94.60 o 
   1   3   0     1327.64     1285.55     35.02 o 
   2   3   0     4128.83     3803.65     80.57 o 
   3   3   0      302.04      331.07     34.18 o 
   4   3   0      181.24      134.35     39.02 o 
   5   3   0      128.02       89.67     36.43 o 
   6   3   0       28.25       35.40     20.94 o 
   7   3   0      132.60      140.19     49.68 o 
  -8   4   0      134.55      167.14     53.84 o 
  -7   4   0       10.52        4.36     11.12 o 
  -6   4   0       83.32       69.77     24.20 o 
  -5   4   0      110.87      113.82     20.21 o 
  -4   4   0      105.00      104.97     12.44 o 
  -3   4   0        7.55       10.21      4.24 o 
  -2   4   0    13002.79    12614.20    177.75 o 
  -1   4   0     4703.01     4929.66     64.90 o 
   0   4   0     5349.99     5569.40     82.35 o 
   1   4   0      759.46      818.55     32.42 o 
   2   4   0      330.26      311.09     27.68 o 
   3   4   0        1.91        2.17      2.63 o 
   4   4   0     4846.12     4761.16    137.34 o 
   5   4   0      431.82      391.33     75.98 o 
   6   4   0      555.07      577.22    102.84 o 
   7   4   0       57.72       46.79     25.37 o 
  -7   5   0       31.64       34.34     23.44 o 
  -6   5   0       91.07      108.38     33.01 o 
  -5   5   0      264.99      273.00     47.98 o 
  -4   5   0      596.13      633.29     38.49 o 
  -3   5   0       69.94       89.45     13.37 o 
  -2   5   0      119.79      111.89      9.43 o 
  -1   5   0       79.70       96.34     11.17 o 
   0   5   0      801.41      820.11     35.29 o 
   1   5   0       47.58       61.55     11.17 o 
   2   5   0    11498.96    11544.90    192.10 o 
   3   5   0        2.59        0.76      2.37 o 
   4   5   0       72.32       61.21     13.39 o 
   5   5   0       43.11       33.00     25.53 o 
   6   5   0      188.35      186.80     59.15 o 
   7   5   0        5.16       22.61     16.48 o 
  -7   6   0       83.65       97.44     33.21 o 
  -6   6   0        3.83        2.86      7.15 o 
  -5   6   0       39.80       23.86     14.04 o 
  -4   6   0      543.59      532.82     38.94 o 
  -3   6   0      438.50      441.22     27.86 o 
  -2   6   0      188.13      174.81     14.09 o 
  -1   6   0      129.25      105.68     13.30 o 
   0   6   0     2929.08     3048.54     84.77 o 
   1   6   0     1149.11     1307.21     72.46 o 
   2   6   0     4138.47     4100.26    126.64 o 
   3   6   0      123.16      115.69     20.04 o 
   4   6   0       18.37       14.18     13.69 o 
   5   6   0      381.92      368.33     83.85 o 
   6   6   0      611.93      676.26    123.02 o 
   7   6   0       16.96       23.39     25.75 o 
  -7   7   0       11.50        5.46     13.44 o 
  -6   7   0       54.66       88.67     32.40 o 
  -5   7   0      100.35      139.99     36.37 o 
  -4   7   0      204.79      264.75     47.00 o 
  -3   7   0     1131.46      984.61     77.29 o 
  -2   7   0       69.40       70.91     13.21 o 
  -1   7   0      402.22      403.56     27.92 o 
   0   7   0     2989.64     3083.63    115.21 o 
   1   7   0      190.23      216.50     31.53 o 
   2   7   0     1313.55     1407.82    129.03 o 
   3   7   0       18.01       12.77      7.17 o 
   4   7   0       37.42       31.60     13.87 o 
   5   7   0       52.83       29.28     25.39 o 
   6   7   0      430.59      444.94    103.27 o 
   7   7   0        4.24       13.70     25.35 o 
  -7   8   0      107.39      139.86     45.19 o 
  -6   8   0      156.41      163.87     41.85 o 
  -5   8   0       89.83       80.55     27.64 o 
  -4   8   0      905.32      905.15     93.62 o 
  -3   8   0       40.08       29.94      7.56 o 
  -2   8   0      289.04      303.43     23.74 o 
  -1   8   0      356.16      356.81     28.98 o 
   0   8   0       17.35       22.49      8.71 o 
   1   8   0      237.25      283.02     38.92 o 
   2   8   0     1395.78     1383.68    134.12 o 
   3   8   0      373.86      373.13     52.42 o 
   4   8   0      745.48      773.28     83.60 o 
   5   8   0      109.95       93.67     45.77 o 
   6   8   0        0.84      -21.90     26.11 o 
  -6   9   0       74.37       93.59     30.46 o 
  -5   9   0      158.88      139.73     38.01 o 
  -4   9   0       75.61       79.83     29.01 o 
  -3   9   0        8.64       15.99      7.25 o 
  -2   9   0     1113.53     1138.23     47.30 o 
  -1   9   0      235.14      203.36     27.70 o 
   0   9   0     1361.51     1429.47     90.33 o 
   1   9   0      534.97      530.28     57.81 o 
   2   9   0       52.67       52.44     27.78 o 
   3   9   0       70.41       75.34     23.63 o 
   4   9   0      496.61      477.85     98.67 o 
   5   9   0       17.33        5.08      6.44 o 
   6   9   0      186.68      220.49     78.08 o 
  -6  10   0      200.36      222.20     53.03 o 
  -5  10   0        0.29       -6.22     15.35 o 
  -4  10   0        2.11        4.35     14.49 o 
  -3  10   0      147.10      126.65     36.06 o 
  -2  10   0       90.52       98.43     19.30 o 
  -1  10   0      282.85      296.18     29.15 o 
   0  10   0       42.04       60.98     20.90 o 
   1  10   0      942.17      905.63     64.68 o 
   2  10   0      134.60      136.76     34.29 o 
   3  10   0        9.23       17.99     11.84 o 
   4  10   0      403.35      429.26     99.27 o 
   5  10   0       15.93       18.03     19.28 o 
  -5  11   0      194.66      224.80     53.86 o 
  -4  11   0       10.39       12.08     20.25 o 
  -3  11   0       95.58       84.44     27.76 o 
  -2  11   0       52.33       98.97     30.78 o 
  -1  11   0      285.16      276.33     30.61 o 
   0  11   0      162.77      134.32     25.48 o 
   1  11   0       15.44       -4.21      6.17 o 
   2  11   0        6.85        8.15     11.95 o 
   3  11   0       49.26       63.29     25.13 o 
   4  11   0      274.01      302.31     85.97 o 
   5  11   0        2.21        4.05     19.49 o 
  -5  12   0       20.70        8.08     16.46 o 
  -4  12   0       57.42       59.54     24.17 o 
  -3  12   0        1.60       18.37     29.63 o 
  -2  12   0       10.59       20.40     17.38 o 
  -1  12   0      321.33      299.84     56.81 o 
   0  12   0       13.15       12.52      6.84 o 
   1  12   0      329.25      303.76     50.40 o 
   2  12   0      224.88      262.64     49.50 o 
   3  12   0       86.99       95.15     43.64 o 
   4  12   0        6.59        5.57      9.49 o 
  -4  13   0      103.69       99.28     40.06 o 
  -3  13   0       38.46       34.77     18.79 o 
  -2  13   0      108.94      127.61     37.69 o 
  -1  13   0        2.77       -2.14      9.15 o 
   0  13   0       28.50       38.92     16.44 o 
   1  13   0       78.74      104.29     30.10 o 
   2  13   0       79.85       83.59     45.23 o 
   3  13   0        3.63       11.13     23.00 o 
  -2  14   0        0.67       -6.66      9.04 o 
  -1  14   0        0.13        6.46     15.85 o 
   0  14   0        6.28       35.27     30.26 o 
   1  14   0        1.02       -7.10      8.03 o 
   2  14   0      126.19      151.16     62.88 o 
  -2 -14   1        2.34       -8.59     18.56 o 
  -1 -14   1       24.05       31.54     20.23 o 
   0 -14   1       20.81      -12.13     20.10 o 
   1 -14   1       17.69       12.96      6.61 o 
   2 -14   1        7.53       -9.33     21.98 o 
   3 -14   1        0.30       -4.09      5.65 o 
  -3 -13   1        3.29      -11.26     22.05 o 
  -2 -13   1        2.72        1.50     21.31 o 
  -1 -13   1      225.33      299.88     74.12 o 
   0 -13   1        4.90       -1.70     15.96 o 
   1 -13   1        3.14        0.99     21.32 o 
   2 -13   1       77.10       33.24     23.86 o 
   3 -13   1       19.88        9.06     19.81 o 
   4 -13   1        9.86       30.04     22.26 o 
  -4 -12   1       48.21       25.44     30.85 o 
  -3 -12   1       41.42       37.41     27.90 o 
  -2 -12   1       68.36       72.83     38.40 o 
  -1 -12   1      406.39      404.61     58.95 o 
   0 -12   1      166.35      125.28     29.71 o 
   1 -12   1       18.43       14.54     12.32 o 
   2 -12   1       31.30        4.47     15.68 o 
   3 -12   1      210.04      274.61     56.68 o 
   4 -12   1       19.91       50.46     27.40 o 
   5 -12   1        0.44        6.71      5.57 o 
  -5 -11   1       51.75       40.20     35.20 o 
  -4 -11   1        0.37       41.21     29.55 o 
  -3 -11   1      385.42      435.51     92.14 o 
  -2 -11   1      110.81      111.47     29.41 o 
  -1 -11   1      315.54      343.41     40.93 o 
   0 -11   1       45.91       33.00      9.65 o 
   1 -11   1        2.42        2.99      4.51 o 
   2 -11   1       80.55       64.66     25.49 o 
   3 -11   1      833.87      854.51     98.76 o 
   4 -11   1        5.05        4.77     17.94 o 
   5 -11   1       56.30       54.21     27.61 o 
  -5 -10   1      121.72      160.19     62.45 o 
  -4 -10   1        0.67        2.46      4.87 o 
  -3 -10   1       18.80       19.36      3.32 o 
  -2 -10   1       16.38       16.42      5.52 o 
  -1 -10   1      249.39      253.40     33.03 o 
   0 -10   1      226.87      201.63     28.34 o 
   1 -10   1      793.81      837.60     47.99 o 
   2 -10   1     1624.31     1540.91    116.25 o 
   3 -10   1        5.65        5.97      7.67 o 
   4 -10   1       62.60       69.36     29.42 o 
   5 -10   1        6.17       35.01     25.44 o 
   6 -10   1       47.30       42.45     23.28 o 
  -6  -9   1       37.97       90.50     53.14 o 
  -5  -9   1        0.51      -17.44     30.12 o 
  -4  -9   1        1.52       -1.95     15.57 o 
  -3  -9   1     1650.47     1646.19    117.77 o 
  -2  -9   1      158.67      159.58     34.15 o 
  -1  -9   1      149.75      162.72     25.64 o 
   0  -9   1        5.36        8.23      3.57 o 
   1  -9   1      198.23      193.80     21.02 o 
   2  -9   1      259.18      271.23     20.79 o 
   3  -9   1     1098.84     1241.52    103.14 o 
   4  -9   1       10.66       13.23     15.93 o 
   5  -9   1       18.34       29.82     16.11 o 
   6  -9   1       57.91       61.49     26.08 o 
  -6  -8   1       36.64       47.67     35.72 o 
  -5  -8   1      381.90      352.65     85.70 o 
  -4  -8   1      847.84      832.37    123.17 o 
  -3  -8   1      748.20      744.72     75.21 o 
  -2  -8   1       92.13      108.30     28.48 o 
  -1  -8   1       67.35       72.83     15.29 o 
   0  -8   1        6.73        7.01      4.95 o 
   1  -8   1      854.56      877.98     37.06 o 
   2  -8   1      365.02      334.55     17.99 o 
   3  -8   1      384.37      411.40     58.02 o 
   4  -8   1      272.89      295.62     53.04 o 
   5  -8   1      132.24      157.13     40.18 o 
   6  -8   1        1.91        9.37     19.82 o 
   7  -8   1      230.03      336.62     66.43 o 
  -7  -7   1       42.20       86.52     55.08 o 
  -6  -7   1       29.01       33.91     30.57 o 
  -5  -7   1      950.45     1014.73    140.67 o 
  -4  -7   1       66.79       83.60     33.89 o 
  -3  -7   1     1371.70     1275.51     61.45 o 
  -2  -7   1      121.00      125.79     19.55 o 
  -1  -7   1      700.54      720.23     56.40 o 
   0  -7   1      485.89      535.03     46.06 o 
   1  -7   1     4463.74     4597.28     76.57 o 
   2  -7   1     1276.24     1196.46     33.50 o 
   3  -7   1        5.86        0.19     11.95 o 
   4  -7   1      217.69      178.27     38.83 o 
   5  -7   1      235.89      270.38     48.89 o 
   6  -7   1       34.70       32.62     24.28 o 
   7  -7   1       29.65       56.43     28.85 o 
  -7  -6   1       24.32       47.29     36.61 o 
  -6  -6   1        3.39       -1.73     15.08 o 
  -5  -6   1      130.03      115.74     45.71 o 
  -4  -6   1      304.76      313.20     71.04 o 
  -3  -6   1      726.82      665.75     39.74 o 
  -2  -6   1      261.18      247.80     25.61 o 
  -1  -6   1     5987.56     5739.62    117.11 o 
   0  -6   1     1543.82     1590.58     58.32 o 
   1  -6   1      349.96      348.89     18.58 o 
   2  -6   1     1405.37     1259.55     68.49 o 
   3  -6   1      113.82      121.57     27.50 o 
   4  -6   1       14.88        5.50     14.43 o 
   5  -6   1     1714.35     1840.25    126.86 o 
   6  -6   1      248.10      253.61     51.35 o 
   7  -6   1       54.84       32.75     21.12 o 
  -7  -5   1       25.00       57.58     38.46 o 
  -6  -5   1       22.64       31.43     26.38 o 
  -5  -5   1     2313.70     2477.02    202.80 o 
  -4  -5   1       18.69       15.65      5.50 o 
  -3  -5   1      723.12      722.56     42.61 o 
  -2  -5   1        2.43        3.27      3.20 o 
  -1  -5   1      222.06      289.28     20.47 o 
   0  -5   1       14.18       14.99      3.92 o 
   1  -5   1     1057.56     1018.98     27.54 o 
   2  -5   1     2440.96     2608.71    110.46 o 
   3  -5   1     1235.60     1268.90     85.10 o 
   4  -5   1      761.08      650.71     32.66 o 
   5  -5   1      223.02      221.19     40.08 o 
   6  -5   1       35.86       49.39     23.58 o 
   7  -5   1        7.52      -14.22     14.22 o 
  -7  -4   1      217.28      251.66     73.79 o 
  -6  -4   1        3.91        9.65      9.42 o 
  -5  -4   1      590.27      531.68     89.89 o 
  -4  -4   1       58.04       69.55     30.08 o 
  -3  -4   1      988.71     1007.21     85.57 o 
  -2  -4   1      494.21      459.75     26.62 o 
  -1  -4   1     6327.04     6232.54     84.80 o 
   0  -4   1      494.66      503.59     23.10 o 
   1  -4   1     2559.71     2522.74     33.80 o 
   2  -4   1     1480.69     1496.61     77.53 o 
   3  -4   1     4357.76     4039.81    111.01 o 
   4  -4   1      235.49      216.83     17.80 o 
   5  -4   1     1201.84     1205.00     63.38 o 
   6  -4   1       19.39        3.75     11.46 o 
   7  -4   1       33.92       38.15     13.60 o 
   8  -4   1       41.78       68.82     32.21 o 
  -8  -3   1       65.11      111.40     48.86 o 
  -7  -3   1      589.32      660.52    114.29 o 
  -6  -3   1      209.91      185.40     53.68 o 
  -5  -3   1       16.23       -5.02     16.05 o 
  -4  -3   1      218.79      209.70     48.56 o 
  -3  -3   1     1159.01     1236.42     72.91 o 
  -2  -3   1       40.41       32.68      7.68 o 
  -1  -3   1    21514.22    21002.49    120.84 o 
   0  -3   1     3591.37     3652.71     46.40 o 
   1  -3   1     3258.04     3173.50     72.44 o 
   2  -3   1       89.30       90.10      8.15 o 
   3  -3   1       49.11       43.24      6.86 o 
   4  -3   1      206.97      193.40     18.41 o 
   5  -3   1      672.24      696.91     48.79 o 
   6  -3   1       73.41       80.66     16.65 o 
   7  -3   1      138.13      138.14     44.92 o 
   8  -3   1        5.12       12.60     19.13 o 
  -8  -2   1        3.24      -11.24     17.43 o 
  -7  -2   1       75.67      136.10     50.54 o 
  -6  -2   1        1.51       -5.42      8.76 o 
  -5  -2   1      422.83      495.86     79.42 o 
  -4  -2   1     1708.54     1733.54    133.55 o 
  -3  -2   1     5398.81     5198.20    202.40 o 
  -2  -2   1      186.45      190.19     13.69 o 
  -1  -2   1     5950.35     5829.25     83.51 o 
   0  -2   1       14.17       26.05      3.13 o 
   1  -2   1     8159.89     7929.75     86.12 o 
   2  -2   1     1112.90     1124.28     26.28 o 
   3  -2   1     3788.75     3536.60     62.60 o 
   4  -2   1       13.97       12.13      3.86 o 
   5  -2   1      138.38      149.92     21.12 o 
   6  -2   1      141.98      131.34     20.93 o 
   7  -2   1      181.27      151.79     66.62 o 
   8  -2   1       12.86       -3.51     20.07 o 
  -8  -1   1        0.65       17.20     16.46 o 
  -7  -1   1      336.29      400.69     65.37 o 
  -6  -1   1      449.00      470.90     66.24 o 
  -5  -1   1     1243.90     1326.12     60.93 o 
  -4  -1   1        3.65        0.67      2.34 o 
  -3  -1   1     6916.16     6904.30    104.18 o 
  -2  -1   1       43.02       46.66      7.70 o 
  -1  -1   1       53.78       59.92      8.07 o 
   1  -1   1     3576.37     3684.91     34.99 o 
   2  -1   1      167.38      181.50     11.15 o 
   3  -1   1      251.13      248.81     16.49 o 
   4  -1   1      190.70      198.05     21.29 o 
   5  -1   1        2.18       -3.88      3.88 o 
   6  -1   1       15.83       19.37      9.65 o 
   7  -1   1      501.45      557.67     74.04 o 
   8  -1   1       41.47       74.96     60.50 o 
  -8   0   1        4.83       62.23     57.57 o 
  -7   0   1       17.01       11.69     13.78 o 
  -6   0   1       55.04       49.31     23.27 o 
  -5   0   1      376.12      382.71     35.15 o 
  -4   0   1        4.74        1.66      2.34 o 
  -3   0   1     3679.11     3604.20     59.04 o 
  -2   0   1      187.19      187.41     10.71 o 
  -1   0   1     2770.82     2703.25     30.33 o 
   1   0   1     7726.48     7892.22     85.60 o 
   2   0   1      123.17      132.49     10.31 o 
   3   0   1        3.02        8.42      1.52 o 
   4   0   1      142.01      107.43     31.30 o 
   5   0   1       90.25       29.39     24.46 o 
   6   0   1      136.73      158.03     38.61 o 
   7   0   1      220.56      295.88     55.34 o 
   8   0   1      129.10      154.48     82.68 o 
  -8   1   1        0.17       29.95     40.77 o 
  -7   1   1        6.99      -10.11     11.62 o 
  -6   1   1       11.79        9.69      9.08 o 
  -5   1   1      437.39      488.96     38.45 o 
  -4   1   1      604.81      630.97     32.67 o 
  -3   1   1    13906.87    13810.76    125.89 o 
  -2   1   1       12.00       21.87      3.97 o 
  -1   1   1    16836.37    16455.94     84.28 o 
   1   1   1     1071.06     1165.90     28.12 o 
   2   1   1     1253.80     1275.53     35.81 o 
   3   1   1     2048.92     2138.55     63.16 o 
   4   1   1        3.41       -1.32      5.88 o 
   5   1   1     1745.01     1765.53     72.59 o 
   6   1   1       30.58       36.27     17.48 o 
   7   1   1      149.27      154.33     51.96 o 
   8   1   1        0.44       19.87     28.80 o 
  -8   2   1       12.80        8.62     10.18 o 
  -7   2   1        1.20       -9.53     10.47 o 
  -6   2   1      436.16      460.93     41.96 o 
  -5   2   1     1947.91     2012.54     79.07 o 
  -4   2   1      181.26      201.31     20.24 o 
  -3   2   1       86.33       84.34     10.00 o 
  -2   2   1     1494.37     1482.34     32.78 o 
  -1   2   1        6.70        7.95      2.17 o 
   0   2   1    12056.43    11935.95     97.01 o 
   1   2   1    27700.21    27076.46    244.10 o 
   2   2   1       98.54       88.79     11.76 o 
   3   2   1     2905.22     2715.75     71.82 o 
   4   2   1        0.21        1.87      4.01 o 
   5   2   1      136.83      151.62     19.58 o 
   6   2   1        6.34      -14.92     23.69 o 
   7   2   1      178.94      200.14     59.50 o 
   8   2   1       85.82      130.36     57.67 o 
  -8   3   1        1.26       -2.36     23.11 o 
  -7   3   1      377.74      374.39     74.32 o 
  -6   3   1      251.28      202.89     27.96 o 
  -5   3   1      561.11      588.65     45.83 o 
  -4   3   1      146.77      131.05     16.02 o 
  -3   3   1      430.45      504.42     25.84 o 
  -2   3   1     8376.78     8695.49    100.06 o 
  -1   3   1    10501.66    10064.46     93.03 o 
   0   3   1       71.22       70.07      8.78 o 
   1   3   1       66.51       71.00     10.73 o 
   2   3   1      462.41      449.13     27.37 o 
   3   3   1      992.25     1092.57     67.99 o 
   4   3   1      207.10      198.60     19.46 o 
   5   3   1     1828.24     1860.75    163.18 o 
   6   3   1       11.66      -12.42     17.14 o 
   7   3   1       34.02       65.95     38.29 o 
  -8   4   1       22.95       12.96     18.09 o 
  -7   4   1      278.58      321.00     68.13 o 
  -6   4   1      187.60      178.55     39.30 o 
  -5   4   1     1336.11     1366.51     71.28 o 
  -4   4   1     1372.31     1340.74     48.86 o 
  -3   4   1     2164.57     2256.57     51.90 o 
  -2   4   1       32.02       56.29      8.26 o 
  -1   4   1     7596.83     7519.76     89.93 o 
   0   4   1       65.88       69.82      9.57 o 
   1   4   1      829.68      872.77     42.44 o 
   2   4   1     1503.76     1682.05     61.59 o 
   3   4   1     1648.57     1688.46     59.96 o 
   4   4   1       40.21       29.33      5.42 o 
   5   4   1      792.79      788.16    115.29 o 
   6   4   1       34.20       58.69     36.88 o 
   7   4   1      198.01      186.16     63.49 o 
  -7   5   1       34.27       29.97     17.48 o 
  -6   5   1      142.46      130.72     36.36 o 
  -5   5   1      154.60      159.98     36.27 o 
  -4   5   1      168.85      140.12     31.87 o 
  -3   5   1     4558.38     4548.74     93.25 o 
  -2   5   1       58.60       65.56      9.06 o 
  -1   5   1       42.15       44.52      8.64 o 
   0   5   1      336.54      345.80     27.85 o 
   1   5   1     2988.05     3005.12    104.23 o 
   2   5   1       63.83       81.11     18.02 o 
   3   5   1     6683.84     6829.27    154.08 o 
   4   5   1      187.02      189.17     22.30 o 
   5   5   1      174.38      133.99     45.32 o 
   6   5   1       84.23      105.65     47.18 o 
   7   5   1        9.66        1.90     14.49 o 
  -7   6   1      298.57      355.65     66.56 o 
  -6   6   1       98.38       77.76     26.78 o 
  -5   6   1       33.10       17.42      9.41 o 
  -4   6   1        1.09       12.54      6.21 o 
  -3   6   1       97.88       87.81      9.73 o 
  -2   6   1      912.04      859.99     36.66 o 
  -1   6   1     2372.39     2250.88     65.42 o 
   0   6   1      304.53      313.44     35.80 o 
   1   6   1     3260.46     3163.47    168.03 o 
   2   6   1      408.99      449.39     44.04 o 
   3   6   1      236.13      208.77     28.85 o 
   4   6   1       60.41       62.50     18.45 o 
   5   6   1      333.44      420.74     88.23 o 
   6   6   1        5.17        6.65     15.45 o 
   7   6   1      400.95      433.90    105.43 o 
  -7   7   1        3.92       -8.97     13.81 o 
  -6   7   1        2.35       21.72     10.96 o 
  -5   7   1        4.72       13.37      7.29 o 
  -4   7   1        7.41        5.04     14.63 o 
  -3   7   1      902.78      844.07     40.07 o 
  -2   7   1       40.32       32.07     10.87 o 
  -1   7   1      551.75      563.95     35.14 o 
   0   7   1      511.50      599.91     53.63 o 
   1   7   1      128.34      117.68     31.78 o 
   2   7   1       76.10       91.39     35.42 o 
   3   7   1     4152.69     4094.88    245.21 o 
   4   7   1      106.89      106.89     32.09 o 
   5   7   1       62.47       58.21     33.93 o 
   6   7   1        4.26       19.02     26.59 o 
  -7   8   1       28.09       29.37     10.39 o 
  -6   8   1       51.53       69.86     23.51 o 
  -5   8   1        3.63        9.36      5.64 o 
  -4   8   1      113.13       77.13     25.03 o 
  -3   8   1       50.86       58.03     12.08 o 
  -2   8   1       32.81       42.42     10.10 o 
  -1   8   1       75.91       79.08     17.29 o 
   0   8   1      319.09      282.01     38.71 o 
   1   8   1     1729.77     1735.96    144.39 o 
   2   8   1        1.84       -1.48      1.48 o 
   3   8   1      754.51      828.04    116.99 o 
   4   8   1        0.78       19.34     12.80 o 
   5   8   1      235.96      256.55     76.87 o 
   6   8   1       62.68       54.59     34.00 o 
  -6   9   1        9.15       -3.13     24.02 o 
  -5   9   1      193.26      270.59     57.13 o 
  -4   9   1       24.98       24.30     17.01 o 
  -3   9   1        0.16       -8.14     11.98 o 
  -2   9   1       10.11       17.86      6.34 o 
  -1   9   1      140.36      130.88     23.62 o 
   0   9   1      280.81      273.31     40.64 o 
   1   9   1     3689.99     3755.21    224.40 o 
   2   9   1        3.18       31.55     28.55 o 
   3   9   1       99.01       62.21     29.79 o 
   4   9   1      116.03      128.25     34.72 o 
   5   9   1      147.61      159.08     61.80 o 
   6   9   1        3.30       -7.19     25.96 o 
  -6  10   1        4.87       -1.34      9.71 o 
  -5  10   1        0.36       -4.48     10.81 o 
  -4  10   1      126.85      124.12     37.19 o 
  -3  10   1       26.65       13.08     32.46 o 
  -2  10   1        9.32       17.92      8.23 o 
  -1  10   1      555.85      583.70     52.71 o 
   0  10   1        5.97        5.14     14.53 o 
   1  10   1        2.47        0.39      8.75 o 
   2  10   1       11.89       47.96     32.76 o 
   3  10   1       29.21        2.99     14.88 o 
   4  10   1       24.59       27.82     16.32 o 
   5  10   1      440.32      458.77    112.42 o 
  -5  11   1      157.62      236.74     58.91 o 
  -4  11   1      137.57      137.97     40.97 o 
  -3  11   1       24.97       20.98     16.04 o 
  -2  11   1      449.92      419.14     65.69 o 
  -1  11   1      109.86      150.19     27.79 o 
   0  11   1        0.37       -5.57     17.81 o 
   1  11   1      339.67      376.84     78.54 o 
   2  11   1        0.74        6.15     19.51 o 
   3  11   1      454.13      455.87     69.18 o 
   4  11   1       56.58       77.35     33.60 o 
  -4  12   1        1.51       15.75     20.35 o 
  -3  12   1       41.57       50.32     25.64 o 
  -2  12   1        4.49       -3.63      4.88 o 
  -1  12   1       49.14       43.65     18.98 o 
   0  12   1       32.78       27.16     16.20 o 
   1  12   1       18.46       35.82     14.30 o 
   2  12   1       52.21       43.79     20.99 o 
   3  12   1       71.25      100.32     38.81 o 
   4  12   1       20.94       65.75     39.58 o 
  -3  13   1        1.04        6.99     13.41 o 
  -2  13   1        7.47        3.77     10.89 o 
  -1  13   1       72.99      132.75     39.52 o 
   0  13   1      102.76      109.17     31.47 o 
   1  13   1       19.13       33.44     20.67 o 
   2  13   1       23.36       32.49     19.76 o 
   3  13   1       13.88       33.49     37.54 o 
  -2  14   1        2.23        7.75     40.36 o 
  -1  14   1       39.45       30.35     33.83 o 
   0  14   1        0.37       16.53     26.61 o 
   1  14   1       29.67       33.91     28.04 o 
   0 -15   2        7.58        5.71     19.95 o 
   1 -15   2       27.12       21.09     16.24 o 
  -2 -14   2       64.27       80.58     44.67 o 
  -1 -14   2        0.62        6.78     23.10 o 
   0 -14   2       34.70       75.31     40.49 o 
   1 -14   2       30.39        7.21     15.19 o 
   2 -14   2        1.81       14.14     15.75 o 
   3 -14   2       60.61       56.31     26.58 o 
  -4 -13   2        2.34       32.77     33.36 o 
  -3 -13   2       59.24       72.07     45.54 o 
  -2 -13   2        3.31       10.30     15.13 o 
  -1 -13   2      122.18      132.12     33.15 o 
   0 -13   2      161.50      158.12     57.08 o 
   1 -13   2       24.89       11.05     14.48 o 
   2 -13   2       40.99       65.23     28.41 o 
   3 -13   2        4.15       13.46     13.78 o 
   4 -13   2       10.87       16.95     11.70 o 
  -4 -12   2      270.56      275.64     80.79 o 
  -3 -12   2       57.10       79.65     42.99 o 
  -2 -12   2      114.01      135.78     48.26 o 
  -1 -12   2       26.36       12.74     15.91 o 
   0 -12   2       15.49       27.13     11.70 o 
   1 -12   2       96.30      137.97     48.31 o 
   2 -12   2       36.49       50.98     25.52 o 
   3 -12   2       17.15        2.53      5.31 o 
   4 -12   2       32.42       56.91     26.11 o 
   5 -12   2       17.63        8.89      8.11 o 
  -5 -11   2       37.03       32.35     37.55 o 
  -4 -11   2       30.98       52.64     32.22 o 
  -3 -11   2       11.60       17.18     22.56 o 
  -2 -11   2       77.46       88.62     32.55 o 
  -1 -11   2        0.38        1.21      5.51 o 
   0 -11   2      753.77      815.86     74.61 o 
   1 -11   2      361.52      371.37     40.49 o 
   2 -11   2       29.95       48.57     20.85 o 
   3 -11   2       60.26       52.64     22.88 o 
   4 -11   2       65.91       44.73     23.57 o 
   5 -11   2        1.30       -7.82      7.82 o 
  -6 -10   2      125.09      180.27     73.37 o 
  -5 -10   2       76.64       94.25     46.90 o 
  -4 -10   2        9.95        0.76     12.12 o 
  -3 -10   2       54.95       29.98     18.41 o 
  -2 -10   2      617.45      634.87     63.37 o 
  -1 -10   2      139.41      187.13     34.14 o 
   0 -10   2      838.51      836.48     70.60 o 
   1 -10   2      232.30      206.30     28.49 o 
   2 -10   2      348.28      328.54     52.73 o 
   3 -10   2      562.56      464.07     67.05 o 
   4 -10   2      250.75      325.89     59.20 o 
   5 -10   2        0.51        0.39     14.12 o 
   6 -10   2       21.18       17.23     17.18 o 
  -6  -9   2       18.82       53.51     43.49 o 
  -5  -9   2       36.64       60.32     42.93 o 
  -4  -9   2       25.98       23.55     17.43 o 
  -3  -9   2       11.22        0.27      8.12 o 
  -2  -9   2     4799.14     4794.23    166.87 o 
  -1  -9   2      273.99      262.98     31.29 o 
   0  -9   2       10.79       16.83      7.08 o 
   1  -9   2        8.20        4.93      3.41 o 
   2  -9   2       95.51      115.40     15.88 o 
   3  -9   2      279.99      277.17     49.44 o 
   4  -9   2      183.76      241.71     46.74 o 
   5  -9   2      139.74      143.26     37.79 o 
   6  -9   2       31.04       37.11     41.80 o 
  -6  -8   2      429.17      563.79    119.28 o 
  -5  -8   2        1.79       13.15     15.46 o 
  -4  -8   2     2369.20     2494.08    210.13 o 
  -3  -8   2       97.94       71.28     16.11 o 
  -2  -8   2        4.22        6.03      5.65 o 
  -1  -8   2      187.17      213.47     26.03 o 
   0  -8   2      304.78      292.09     28.11 o 
   1  -8   2      388.75      416.47     30.36 o 
   2  -8   2     2054.77     1911.00     50.85 o 
   3  -8   2      285.92      226.72     40.49 o 
   4  -8   2       12.54       16.98      8.80 o 
   5  -8   2      231.06      221.66     47.39 o 
   6  -8   2      107.38      107.72     33.76 o 
   7  -8   2       32.51       18.35      7.40 o 
  -7  -7   2        5.31       -8.45     23.61 o 
  -6  -7   2       28.62       11.70     14.22 o 
  -5  -7   2        2.68       -6.96     16.32 o 
  -4  -7   2     2161.54     2214.31    191.27 o 
  -3  -7   2       45.31       45.86     11.73 o 
  -2  -7   2     2446.43     2405.99     78.60 o 
  -1  -7   2       54.05       60.09     12.20 o 
   0  -7   2     5730.79     5788.25    100.66 o 
   1  -7   2       11.52        9.21      2.27 o 
   2  -7   2      334.52      312.08     43.25 o 
   3  -7   2        6.80        2.63      2.16 o 
   4  -7   2      547.34      609.72     69.14 o 
   5  -7   2      167.62      180.29     40.64 o 
   6  -7   2      251.45      372.26     63.54 o 
   7  -7   2        3.32       -1.98      3.35 o 
  -7  -6   2       93.44       81.71     49.05 o 
  -6  -6   2        0.94      -28.00     28.00 o 
  -5  -6   2       29.01       37.22     31.06 o 
  -4  -6   2     6412.23     6913.85    267.12 o 
  -3  -6   2      265.09      277.62     26.43 o 
  -2  -6   2     2727.50     2760.36     75.08 o 
  -1  -6   2      917.30      959.16     40.55 o 
   0  -6   2     1184.17     1181.75     41.13 o 
   1  -6   2      424.65      417.42     24.55 o 
   2  -6   2      269.04      287.53     37.48 o 
   3  -6   2      509.12      562.49     59.27 o 
   4  -6   2      220.86      173.40     35.76 o 
   5  -6   2      476.62      434.40     60.18 o 
   6  -6   2      385.58      429.93     64.97 o 
   7  -6   2       15.35       -0.86     35.58 o 
  -7  -5   2        0.15        2.80     24.66 o 
  -6  -5   2       80.83      112.40     45.01 o 
  -5  -5   2       59.51       55.99     28.75 o 
  -4  -5   2     4648.86     4945.44    265.01 o 
  -3  -5   2      459.38      472.52     70.23 o 
  -2  -5   2     1006.06     1097.90     40.50 o 
  -1  -5   2      161.92      180.19     15.78 o 
   0  -5   2      618.25      602.47     27.74 o 
   1  -5   2        4.99       10.03      2.78 o 
   2  -5   2     6381.73     6508.54    172.13 o 
   3  -5   2      576.56      528.44     54.75 o 
   4  -5   2      529.02      512.13     21.91 o 
   5  -5   2      196.70      222.70     40.99 o 
   6  -5   2      271.03      278.33     51.61 o 
   7  -5   2       17.64       11.48      9.92 o 
  -7  -4   2       24.24       41.67     32.54 o 
  -6  -4   2      926.30     1049.92    137.43 o 
  -5  -4   2        1.20      -10.62     20.67 o 
  -4  -4   2       33.75       16.50      8.09 o 
  -3  -4   2      470.00      554.85     64.92 o 
  -2  -4   2      521.54      491.97     22.21 o 
  -1  -4   2      776.73      869.74     30.67 o 
   0  -4   2    19819.15    19079.69    138.30 o 
   1  -4   2     1837.87     1853.29     31.23 o 
   2  -4   2      790.29      742.65     53.69 o 
   3  -4   2      715.99      675.24     23.72 o 
   4  -4   2      263.71      231.66     18.83 o 
   5  -4   2       60.39       78.72     15.71 o 
   6  -4   2      942.18      949.79     90.97 o 
   7  -4   2      182.25      190.42     53.08 o 
  -8  -3   2       13.37       -1.89     18.02 o 
  -7  -3   2       66.92       37.16     23.27 o 
  -6  -3   2      173.97      184.88     56.91 o 
  -5  -3   2      283.48      253.04     58.59 o 
  -4  -3   2     2697.15     2628.30    171.79 o 
  -3  -3   2      914.44     1043.96     95.15 o 
  -2  -3   2     6334.64     6291.96    142.57 o 
  -1  -3   2        8.28        7.76      1.81 o 
   0  -3   2     5047.51     5031.79     54.14 o 
   1  -3   2       41.65       47.68      8.71 o 
   2  -3   2      493.46      529.57     20.44 o 
   3  -3   2     1927.44     2068.86     50.03 o 
   4  -3   2     3534.50     3616.12     80.90 o 
   5  -3   2      386.84      375.59     35.66 o 
   6  -3   2        3.23        6.42      6.70 o 
   7  -3   2        2.54        6.98     12.54 o 
   8  -3   2        1.39       -8.53     29.28 o 
  -8  -2   2        1.52        7.02     19.90 o 
  -7  -2   2       23.25       20.22     18.73 o 
  -6  -2   2     1144.68     1285.55    139.01 o 
  -5  -2   2      225.97      257.12     56.39 o 
  -4  -2   2     1765.00     1685.62    129.89 o 
  -3  -2   2      108.55       82.99     26.78 o 
  -2  -2   2    18146.43    17744.36    165.15 o 
  -1  -2   2     2703.34     2767.18     47.56 o 
   0  -2   2    14589.59    14354.04     91.16 o 
   1  -2   2     2323.99     2380.20     46.77 o 
   2  -2   2     9464.04     9719.94     80.94 o 
   3  -2   2      234.71      204.59     17.99 o 
   4  -2   2     2786.01     2762.16     74.16 o 
   5  -2   2      516.59      546.05     41.33 o 
   6  -2   2       25.44       12.10      4.29 o 
   7  -2   2       64.19       66.68     44.96 o 
   8  -2   2       18.74       50.10     30.68 o 
  -8  -1   2        1.44      -15.03     16.43 o 
  -7  -1   2       12.11       33.11     19.07 o 
  -6  -1   2      576.89      603.25     74.84 o 
  -5  -1   2      120.54      105.44     26.74 o 
  -4  -1   2     1041.65     1015.17     46.11 o 
  -3  -1   2     1339.83     1428.63     47.34 o 
  -2  -1   2     3312.09     3194.63     52.33 o 
  -1  -1   2     2448.04     2456.58     52.77 o 
   1  -1   2     1004.27      957.61     21.87 o 
   2  -1   2    12669.17    12513.13    106.40 o 
   3  -1   2      518.78      503.54     27.75 o 
   4  -1   2      304.42      298.10     26.45 o 
   5  -1   2       87.26       70.04     14.32 o 
   6  -1   2      142.21      156.11     25.07 o 
   7  -1   2       81.71       99.65     30.25 o 
   8  -1   2      320.49      462.17    130.78 o 
  -8   0   2      139.95      229.98     96.34 o 
  -7   0   2       21.90       30.80     18.09 o 
  -6   0   2        1.04       10.64     11.83 o 
  -5   0   2        1.89        0.11      4.56 o 
  -4   0   2      151.23      140.74     14.80 o 
  -3   0   2      110.84      121.63     10.97 o 
  -2   0   2    17161.01    16997.95    107.59 o 
  -1   0   2       10.68       11.87      2.55 o 
   1   0   2        4.14        3.51      1.28 o 
   2   0   2      573.81      659.37     31.07 o 
   3   0   2       30.43       23.25      5.59 o 
   4   0   2      528.91      570.30     40.29 o 
   5   0   2      308.79      325.48     34.08 o 
   6   0   2      510.15      513.66     68.76 o 
   7   0   2        1.34       12.17     19.21 o 
   8   0   2       88.38      131.90     75.42 o 
  -8   1   2       67.42       80.31     50.98 o 
  -7   1   2       62.14       57.67     22.88 o 
  -6   1   2       15.41       19.81      4.78 o 
  -5   1   2       69.09       58.10     12.32 o 
  -4   1   2     4963.69     4990.31     94.79 o 
  -3   1   2      104.40      131.12     12.36 o 
  -2   1   2      918.72      921.92     27.36 o 
  -1   1   2     2837.41     2848.79     44.96 o 
   0   1   2      677.00      671.59     32.30 o 
   1   1   2     8458.80     8585.75    103.98 o 
   2   1   2    10700.72    10047.50    153.88 o 
   3   1   2      130.98       86.73     22.12 o 
   4   1   2     1600.66     1635.37     66.48 o 
   5   1   2      323.72      329.26     33.26 o 
   6   1   2      275.67      318.31     56.48 o 
   7   1   2       14.28        1.54      5.05 o 
   8   1   2      296.52      338.23     85.19 o 
  -8   2   2       54.15       45.98     43.29 o 
  -7   2   2       80.49       51.05     20.10 o 
  -6   2   2       86.99       69.63     15.12 o 
  -5   2   2      190.46      164.77     22.92 o 
  -4   2   2     1296.33     1240.13     60.67 o 
  -3   2   2     1085.87     1146.91     38.16 o 
  -2   2   2     7408.77     7323.61     80.08 o 
  -1   2   2     3948.71     4008.21     54.49 o 
   0   2   2     1018.22     1008.25     36.92 o 
   1   2   2      941.00     1015.34     42.21 o 
   2   2   2    11103.88    11141.56    205.24 o 
   3   2   2      799.19      645.21    191.91 o 
   4   2   2      632.51      652.72     43.54 o 
   5   2   2      706.18      647.62     45.74 o 
   6   2   2      426.67      412.53     81.05 o 
   7   2   2       77.33       84.16     43.77 o 
  -8   3   2       62.44       46.91     36.55 o 
  -7   3   2       54.15       36.63     23.41 o 
  -6   3   2      436.51      437.87     42.03 o 
  -5   3   2        6.76       10.16      7.26 o 
  -4   3   2      745.88      810.89     40.31 o 
  -3   3   2      429.60      530.96     28.34 o 
  -2   3   2      935.51      946.75     32.63 o 
  -1   3   2        5.86        5.07      1.97 o 
   0   3   2     9300.53     8977.82    124.34 o 
   1   3   2      266.93      308.55     21.25 o 
   2   3   2     1354.41     1440.96     74.29 o 
   3   3   2      189.56      195.97     32.15 o 
   4   3   2      883.93      922.73     50.39 o 
   5   3   2        2.56        2.79      2.34 o 
   6   3   2     1882.95     1935.70    187.70 o 
   7   3   2       79.05       85.53     44.27 o 
  -7   4   2       44.75       59.45     27.95 o 
  -6   4   2      120.19      111.01     31.70 o 
  -5   4   2      258.69      285.82     33.01 o 
  -4   4   2     1539.25     1557.89     54.60 o 
  -3   4   2     1532.24     1638.19     59.86 o 
  -2   4   2       45.42       68.45      9.80 o 
  -1   4   2      126.33      121.43     13.76 o 
   0   4   2      707.22      674.95     37.85 o 
   1   4   2     1659.53     1721.39     75.96 o 
   2   4   2     3167.90     3086.70     88.48 o 
   3   4   2      567.06      558.95     37.81 o 
   4   4   2     2990.85     2806.97     84.79 o 
   5   4   2       93.05      105.80     28.05 o 
   6   4   2       88.28      103.96     39.32 o 
   7   4   2        5.02        8.90     20.14 o 
  -7   5   2       74.13       65.73     24.42 o 
  -6   5   2      245.85      308.43     55.10 o 
  -5   5   2      285.02      251.81     29.97 o 
  -4   5   2      372.89      365.55     26.21 o 
  -3   5   2      180.36      201.26     17.82 o 
  -2   5   2      576.42      584.82     31.73 o 
  -1   5   2       62.50       67.03     11.39 o 
   0   5   2     7768.60     7562.32    137.93 o 
   1   5   2        4.08       13.18     16.44 o 
   2   5   2     2026.75     2088.02     93.04 o 
   3   5   2      202.99      192.13     27.83 o 
   4   5   2      930.57      844.87     57.00 o 
   5   5   2       42.20       39.29     18.93 o 
   6   5   2      341.26      395.09     89.56 o 
   7   5   2       17.77       22.78     21.09 o 
  -7   6   2        0.45        6.68     19.07 o 
  -6   6   2      212.24      276.03     53.99 o 
  -5   6   2      354.24      329.78     54.00 o 
  -4   6   2       67.65       81.71     17.51 o 
  -3   6   2     1349.00     1407.42     48.24 o 
  -2   6   2     1849.44     1797.42     58.95 o 
  -1   6   2      170.21      169.84     19.01 o 
   0   6   2     2908.21     2918.26    114.60 o 
   1   6   2      166.64      233.37     48.61 o 
   2   6   2       95.20       89.88     32.66 o 
   3   6   2      264.91      265.30     35.36 o 
   4   6   2     1120.77     1093.98    132.57 o 
   5   6   2       37.22       21.47     20.59 o 
   6   6   2      237.14      221.06     66.29 o 
   7   6   2        7.68       23.36     22.98 o 
  -7   7   2        0.69        1.04     16.33 o 
  -6   7   2       10.41       12.28     10.91 o 
  -5   7   2      197.14      173.86     41.96 o 
  -4   7   2       90.05       88.65     17.82 o 
  -3   7   2      591.10      540.69     31.15 o 
  -2   7   2     3894.09     4013.19    118.97 o 
  -1   7   2       90.53       96.61     18.44 o 
   0   7   2      588.38      558.86     54.09 o 
   1   7   2        5.57       15.10     16.54 o 
   2   7   2       15.60       10.59      3.65 o 
   3   7   2      154.69      138.30     48.83 o 
   4   7   2     1484.45     1449.70    160.17 o 
   5   7   2        8.06       27.96     18.27 o 
   6   7   2      142.94      163.52     57.18 o 
  -6   8   2       30.58       30.32      9.58 o 
  -5   8   2       61.64       75.99     22.73 o 
  -4   8   2       74.91      100.30     33.10 o 
  -3   8   2      173.69      154.23     23.11 o 
  -2   8   2      205.13      185.20     27.40 o 
  -1   8   2      351.15      357.86     38.33 o 
   0   8   2      124.02      109.79     25.16 o 
   1   8   2      258.98      288.14     60.91 o 
   2   8   2     2281.39     2301.22    181.90 o 
   3   8   2      132.68      110.06     44.20 o 
   4   8   2       23.65       33.34     24.38 o 
   5   8   2        0.86        9.93     11.07 o 
   6   8   2        5.83       20.46     28.99 o 
  -6   9   2       23.64       18.42     15.49 o 
  -5   9   2       20.38        2.63     15.65 o 
  -4   9   2       84.61      132.21     38.22 o 
  -3   9   2        4.44       -4.56      4.62 o 
  -2   9   2     1244.51     1256.55     73.64 o 
  -1   9   2      246.28      256.58     34.47 o 
   0   9   2       51.81       61.89     27.02 o 
   1   9   2       85.26       79.20     26.35 o 
   2   9   2       42.44       62.57     30.19 o 
   3   9   2       10.41       -1.85      9.43 o 
   4   9   2      128.59      110.11     32.29 o 
   5   9   2       82.84       77.76     32.42 o 
  -6  10   2        1.65       -5.55     12.37 o 
  -5  10   2        9.73       -6.37      8.17 o 
  -4  10   2      111.13      111.69     36.33 o 
  -3  10   2      133.57      108.83     37.23 o 
  -2  10   2       48.34       65.66     16.66 o 
  -1  10   2      155.82      154.94     28.88 o 
   0  10   2      294.10      284.15     61.43 o 
   1  10   2      117.59       94.03     33.52 o 
   2  10   2      379.66      324.15     77.69 o 
   3  10   2        8.24       20.21     25.08 o 
   4  10   2      141.58      126.72     39.69 o 
   5  10   2       13.96      -22.34     22.34 o 
  -5  11   2        3.99       -5.40      9.17 o 
  -4  11   2      156.47      268.77     59.45 o 
  -3  11   2       36.27       22.93     17.04 o 
  -2  11   2        9.16        9.01      9.78 o 
  -1  11   2       50.54       26.09      9.12 o 
   0  11   2        1.95        5.75     11.93 o 
   1  11   2       36.60       48.88     32.09 o 
   2  11   2      603.09      651.14    112.33 o 
   3  11   2        1.71        9.20     15.13 o 
   4  11   2       47.61       52.85     24.10 o 
  -4  12   2       14.26        5.20     14.25 o 
  -3  12   2       48.20       61.78     27.22 o 
  -2  12   2        1.29       -4.93     18.32 o 
  -1  12   2       92.60       55.66     35.67 o 
   0  12   2      437.23      501.52     69.59 o 
   1  12   2        0.72       30.92     25.44 o 
   2  12   2       14.63        8.64     21.63 o 
   3  12   2        6.79       12.35     12.19 o 
  -3  13   2       23.73       16.61     15.43 o 
  -2  13   2        8.86       -0.08     10.48 o 
  -1  13   2        6.20       10.96     18.03 o 
   0  13   2        0.40       -4.20     18.36 o 
   1  13   2        2.37        8.43      6.76 o 
   2  13   2       41.27       51.53     24.20 o 
  -1  14   2        3.71       35.61     30.74 o 
   0  14   2        1.19       -3.62     18.98 o 
  -1 -15   3        3.33        5.85      6.79 o 
   0 -15   3        3.47       10.78      7.94 o 
   1 -15   3        2.02       17.22     17.24 o 
  -3 -14   3        0.06        6.85     14.46 o 
  -2 -14   3        0.29       -1.64     18.05 o 
  -1 -14   3       11.23       33.07     19.23 o 
   0 -14   3       16.21       22.64     18.41 o 
   1 -14   3       46.62       84.93     33.90 o 
   2 -14   3       71.03       43.38     22.92 o 
   3 -14   3        9.89       25.77     22.55 o 
  -4 -13   3        0.74        6.13     11.07 o 
  -3 -13   3      229.99      297.96     84.47 o 
  -2 -13   3       73.30       68.33     33.89 o 
  -1 -13   3        7.43       29.95     20.50 o 
   0 -13   3       40.66       36.15     28.33 o 
   1 -13   3      230.32      191.93     45.45 o 
   2 -13   3       33.57       25.10     21.20 o 
   3 -13   3      113.06      133.82     40.11 o 
   4 -13   3       40.24       24.22     15.05 o 
  -4 -12   3       88.23      108.29     54.37 o 
  -3 -12   3      184.96      172.68     61.67 o 
  -2 -12   3       81.31       76.70     25.22 o 
  -1 -12   3       97.52       90.47     27.51 o 
   0 -12   3        8.44        9.37      8.96 o 
   1 -12   3      117.07      174.79     42.31 o 
   2 -12   3       83.40       55.81     21.77 o 
   3 -12   3       17.64        4.58     10.21 o 
   4 -12   3       99.88       80.25     31.17 o 
   5 -12   3       19.98       16.50     10.20 o 
  -5 -11   3      255.01      284.20     83.16 o 
  -4 -11   3        7.01        9.89     18.22 o 
  -3 -11   3       14.89       32.02     29.94 o 
  -2 -11   3      131.71      132.79     30.34 o 
  -1 -11   3      209.96      170.36     33.64 o 
   0 -11   3      437.31      449.96     53.37 o 
   1 -11   3      610.48      659.94     53.43 o 
   2 -11   3       32.86       22.27     17.39 o 
   3 -11   3        2.78        2.64     13.79 o 
   4 -11   3       16.28       20.61     18.79 o 
   5 -11   3       44.45       51.88     26.78 o 
  -6 -10   3        0.22       -7.60     11.27 o 
  -5 -10   3        1.03       14.02     28.25 o 
  -4 -10   3       17.31      -34.66     34.66 o 
  -3 -10   3      193.64      221.75     62.27 o 
  -2 -10   3      657.66      691.86     66.21 o 
  -1 -10   3      552.59      578.01     59.98 o 
   0 -10   3      222.71      208.88     34.56 o 
   1 -10   3       67.37       75.08     17.41 o 
   2 -10   3       82.06       72.55     25.33 o 
   3 -10   3       13.34       20.55     20.70 o 
   4 -10   3      156.51      179.96     43.92 o 
   5 -10   3      268.45      381.19     68.44 o 
   6 -10   3        6.79        1.81     27.44 o 
  -6  -9   3        7.79       -1.30     17.86 o 
  -5  -9   3     1036.70     1015.41    153.02 o 
  -4  -9   3      182.46      201.50     64.35 o 
  -3  -9   3       29.57       25.75     20.87 o 
  -2  -9   3      746.83      766.45     64.77 o 
  -1  -9   3      546.68      561.34     54.88 o 
   0  -9   3       60.51       54.91     15.76 o 
   1  -9   3      415.98      459.36     33.95 o 
   2  -9   3        3.55        2.53      3.10 o 
   3  -9   3       19.50        3.52      9.29 o 
   4  -9   3      203.26      190.54     41.57 o 
   5  -9   3       52.38       31.84     17.37 o 
   6  -9   3      272.36      304.32     60.54 o 
  -7  -8   3       53.54       81.81     47.90 o 
  -6  -8   3        4.55       14.97     21.05 o 
  -5  -8   3      244.57      276.41     75.31 o 
  -4  -8   3       29.42       23.98     15.36 o 
  -3  -8   3     1376.82     1367.95     74.67 o 
  -2  -8   3       82.84       83.62     19.75 o 
  -1  -8   3     1193.85     1200.61     76.52 o 
   0  -8   3      764.40      788.27     58.14 o 
   1  -8   3      721.28      754.75     39.99 o 
   2  -8   3      214.07      173.79     20.00 o 
   3  -8   3     2424.45     2330.96    133.75 o 
   4  -8   3      801.06      745.72     82.21 o 
   5  -8   3      515.45      586.45     75.97 o 
   6  -8   3       22.87       26.84     16.80 o 
   7  -8   3        0.62        9.86     11.84 o 
  -7  -7   3      398.33      424.84    108.34 o 
  -6  -7   3        0.34       11.69     19.83 o 
  -5  -7   3        9.14       17.80     20.39 o 
  -4  -7   3        3.75       -1.29     21.03 o 
  -3  -7   3       18.20       21.13      8.30 o 
  -2  -7   3      501.21      510.36     34.95 o 
  -1  -7   3     2023.38     2120.81     92.25 o 
   0  -7   3      266.61      233.40     23.05 o 
   1  -7   3        7.04        7.63      4.58 o 
   2  -7   3      518.54      499.89     53.10 o 
   3  -7   3      183.30      232.27     37.79 o 
   4  -7   3       58.38       41.51     17.01 o 
   5  -7   3       94.61      115.50     30.74 o 
   6  -7   3      269.12      284.37     54.08 o 
   7  -7   3      124.75      177.06     47.04 o 
  -7  -6   3        7.04       -0.98     10.03 o 
  -6  -6   3       81.38       90.04     42.06 o 
  -5  -6   3      147.35      155.41     56.02 o 
  -4  -6   3      123.93      114.37     20.75 o 
  -3  -6   3     6127.64     6205.28    272.10 o 
  -2  -6   3     1388.38     1440.00     52.77 o 
  -1  -6   3      362.63      415.17     29.87 o 
   0  -6   3        4.46        2.73      2.25 o 
   1  -6   3      281.02      311.12     20.31 o 
   2  -6   3     1543.00     1652.30     91.39 o 
   3  -6   3     4460.52     4589.04    168.70 o 
   4  -6   3      167.10      184.14     36.86 o 
   5  -6   3        3.01      -14.44     16.90 o 
   6  -6   3       91.84      109.25     32.98 o 
   7  -6   3        2.66       10.61     29.47 o 
  -7  -5   3      487.43      534.96    110.83 o 
  -6  -5   3       74.90       90.44     42.61 o 
  -5  -5   3      679.51      660.48    103.72 o 
  -4  -5   3        2.16       -4.96      5.16 o 
  -3  -5   3     2266.82     2254.66    157.38 o 
  -2  -5   3      842.75      900.93     36.03 o 
  -1  -5   3      540.90      532.07     27.00 o 
   0  -5   3       30.72       39.40      7.00 o 
   1  -5   3      576.93      532.70     22.81 o 
   2  -5   3      286.35      300.30     36.37 o 
   3  -5   3       93.18       57.97     17.21 o 
   4  -5   3     1648.69     1598.03     41.73 o 
   5  -5   3       43.25       28.71     12.65 o 
   6  -5   3        0.11        3.01      5.00 o 
   7  -5   3      428.72      539.54     64.79 o 
  -7  -4   3       29.30       62.96     38.82 o 
  -6  -4   3      430.97      474.59     90.67 o 
  -5  -4   3     1089.01     1166.03    131.71 o 
  -4  -4   3        2.85       -7.02     10.08 o 
  -3  -4   3     5020.66     5002.22    220.44 o 
  -2  -4   3       92.54       81.23     12.21 o 
  -1  -4   3     2589.19     2602.74     48.61 o 
   0  -4   3     1105.30     1100.69     29.81 o 
   1  -4   3     7382.42     7164.53     69.91 o 
   2  -4   3      162.60      176.07     21.16 o 
   3  -4   3     1020.88     1023.41     31.90 o 
   4  -4   3      240.62      232.52     19.43 o 
   5  -4   3       49.29       54.75     13.08 o 
   6  -4   3       55.58       61.72     23.06 o 
   7  -4   3      122.20      132.83     43.13 o 
  -8  -3   3       23.83       26.16     28.10 o 
  -7  -3   3       25.83       42.37     33.97 o 
  -6  -3   3      142.07      124.97     44.11 o 
  -5  -3   3       72.73       93.27     38.18 o 
  -4  -3   3       26.12       38.83     21.18 o 
  -3  -3   3     1836.28     1741.69    123.55 o 
  -2  -3   3     3197.99     3278.30     82.07 o 
  -1  -3   3     4969.83     4894.33     78.98 o 
   0  -3   3      773.20      765.86     26.01 o 
   1  -3   3     6247.04     6265.99     61.31 o 
   2  -3   3      540.44      528.88     18.23 o 
   3  -3   3      435.80      416.89     30.08 o 
   4  -3   3      422.54      427.26     28.53 o 
   5  -3   3     1560.88     1515.35     73.49 o 
   6  -3   3      474.99      445.52     40.39 o 
   7  -3   3      162.69      150.03     63.95 o 
   8  -3   3       19.68       46.52     49.27 o 
  -8  -2   3        4.07       16.33     26.73 o 
  -7  -2   3       39.49       34.50     25.37 o 
  -6  -2   3        9.62       -6.09     18.49 o 
  -5  -2   3     2180.41     2226.88    166.40 o 
  -4  -2   3       71.64       58.52     20.83 o 
  -3  -2   3      166.48      142.67     28.84 o 
  -2  -2   3      972.37      930.16     45.70 o 
  -1  -2   3       72.99       71.51     12.39 o 
   0  -2   3    11992.35    11854.87    154.18 o 
   1  -2   3    31888.24    30718.05    143.45 o 
   2  -2   3     1575.00     1644.40     38.30 o 
   3  -2   3     2063.73     2001.93     55.67 o 
   4  -2   3      377.08      385.05     43.98 o 
   5  -2   3       54.34       67.48     14.55 o 
   6  -2   3        3.69       -0.02      3.69 o 
   7  -2   3      254.21      267.27     89.87 o 
   8  -2   3      117.82      128.82     72.25 o 
  -8  -1   3       22.60       28.57     15.26 o 
  -7  -1   3      204.01      204.63     48.34 o 
  -6  -1   3       11.47       -5.69     11.10 o 
  -5  -1   3      273.80      246.24     25.76 o 
  -4  -1   3        3.61       -0.27      2.18 o 
  -3  -1   3     1724.09     1810.55     58.15 o 
  -2  -1   3       48.59       49.30      5.80 o 
  -1  -1   3    22955.75    22104.61    457.67 o 
   0  -1   3        3.99       12.90      4.63 o 
   1  -1   3      917.46      902.33     24.75 o 
   2  -1   3      813.92      794.97     28.15 o 
   3  -1   3      369.18      338.66     21.89 o 
   4  -1   3      210.25      239.60     24.22 o 
   5  -1   3     1322.98     1368.89     73.48 o 
   6  -1   3      328.79      309.87     36.91 o 
   7  -1   3        6.80       -0.91     13.71 o 
   8  -1   3      168.23      198.06     85.22 o 
  -8   0   3        8.15       31.92     38.17 o 
  -7   0   3      214.47      221.55     50.13 o 
  -6   0   3        0.17       -1.37     11.29 o 
  -5   0   3     1197.92     1163.67     62.17 o 
  -4   0   3      104.52      106.41     15.69 o 
  -3   0   3     3239.07     3283.61     69.31 o 
  -2   0   3       42.50       35.29      5.30 o 
  -1   0   3    57127.09    50625.66   1317.09 o 
   0   0   3       38.75       46.24      7.13 o 
   1   0   3    18540.43    17220.46    613.40 o 
   2   0   3       87.66       82.10      9.69 o 
   3   0   3     5721.16     5726.18    118.21 o 
   4   0   3      424.39      424.81     35.75 o 
   5   0   3     1397.25     1511.40     75.69 o 
   6   0   3      304.85      331.89     57.35 o 
   7   0   3       57.94       95.93     33.94 o 
  -8   1   3        1.33       26.73     37.21 o 
  -7   1   3       35.92       55.99     27.28 o 
  -6   1   3        2.88       -2.87      3.42 o 
  -5   1   3      516.55      516.21     41.01 o 
  -4   1   3     1074.98     1102.37     46.43 o 
  -3   1   3     5206.94     5074.48     82.85 o 
  -2   1   3        0.02        2.91      3.19 o 
  -1   1   3     4153.17     4262.14     68.69 o 
   0   1   3        1.32        6.83      2.55 o 
   1   1   3      595.74      621.30     25.89 o 
   2   1   3      617.56      596.46     27.39 o 
   3   1   3     5081.74     4913.69    157.55 o 
   4   1   3      669.22      696.51     45.61 o 
   5   1   3       89.04       42.09     27.04 o 
   6   1   3        5.10        5.61      8.59 o 
   7   1   3      106.85      129.56     50.10 o 
  -8   2   3        8.62      -12.27     25.70 o 
  -7   2   3      358.56      445.86     83.97 o 
  -6   2   3        7.35       -1.97      5.88 o 
  -5   2   3       32.62       23.73      6.41 o 
  -4   2   3        5.32        6.48      2.80 o 
  -3   2   3      367.34      356.71     24.77 o 
  -2   2   3     1722.29     1863.37     44.12 o 
  -1   2   3    24331.39    24178.18    159.00 o 
   0   2   3      884.50      836.93     45.90 o 
   1   2   3    33659.71    34567.24    309.32 o 
   2   2   3      341.62      398.72     28.79 o 
   3   2   3      219.12      167.94     24.56 o 
   4   2   3      325.14      347.66     34.96 o 
   5   2   3      205.75      251.25     30.96 o 
   6   2   3      136.48      158.34     54.12 o 
   7   2   3      366.74      395.77     91.19 o 
  -8   3   3       54.99       55.06     52.52 o 
  -7   3   3        5.79      -12.74     17.73 o 
  -6   3   3        0.54       -0.21      8.96 o 
  -5   3   3       20.27       24.18      7.05 o 
  -4   3   3     1298.10     1215.95     51.91 o 
  -3   3   3     6547.54     6651.33    109.27 o 
  -2   3   3       96.07       95.26     12.75 o 
  -1   3   3     5064.26     4963.04     87.48 o 
   0   3   3      941.37      902.88     42.97 o 
   1   3   3     1932.89     1865.94     81.89 o 
   2   3   3      886.97      920.02     64.14 o 
   3   3   3     1637.67     1521.18     95.49 o 
   4   3   3     1068.76     1096.88    118.39 o 
   5   3   3      310.73      313.97     33.22 o 
   6   3   3       18.01       15.90     12.94 o 
   7   3   3      314.89      362.68     90.44 o 
  -7   4   3       36.22       53.38     30.72 o 
  -6   4   3       45.09       10.51     17.62 o 
  -5   4   3       97.55      113.63     20.77 o 
  -4   4   3       34.89       15.62      7.02 o 
  -3   4   3     2041.97     2033.74     62.60 o 
  -2   4   3     1353.91     1387.96     50.15 o 
  -1   4   3      168.17      158.92     17.00 o 
   0   4   3      370.14      405.71     37.67 o 
   1   4   3     4315.25     4235.65    128.28 o 
   2   4   3     3345.57     3356.01    118.73 o 
   3   4   3     5873.50     5995.72    262.68 o 
   4   4   3       12.03        4.43      9.98 o 
   5   4   3      979.96     1000.61    126.53 o 
   6   4   3       55.23       37.44     37.69 o 
   7   4   3      170.88      167.24     64.69 o 
  -7   5   3        2.21       -6.11      8.60 o 
  -6   5   3      105.02       93.49     32.18 o 
  -5   5   3      212.38      245.98     46.01 o 
  -4   5   3        0.10        2.60      2.69 o 
  -3   5   3      179.47      221.90     20.80 o 
  -2   5   3       13.21       12.79      3.34 o 
  -1   5   3       36.06       35.19      8.63 o 
   0   5   3       45.51       43.76     21.30 o 
   1   5   3    12759.19    12797.51    345.07 o 
   2   5   3      207.88      198.02     47.62 o 
   3   5   3       69.60       62.27     16.91 o 
   4   5   3        5.70       -4.66     20.03 o 
   5   5   3       80.08       82.10     35.14 o 
   6   5   3        1.07      -38.77     38.77 o 
   7   5   3       90.59      108.94     51.92 o 
  -7   6   3        1.71      -16.41     18.47 o 
  -6   6   3       18.28       26.56     16.62 o 
  -5   6   3       27.39       18.90     10.30 o 
  -4   6   3       12.58        7.99      8.61 o 
  -3   6   3      868.54      819.51     41.15 o 
  -2   6   3       34.45       32.68      8.74 o 
  -1   6   3     5293.37     5355.39    134.24 o 
   0   6   3      594.51      614.96     75.58 o 
   1   6   3        5.56        5.40      5.62 o 
   2   6   3       55.72       91.42     33.41 o 
   3   6   3      256.68      224.17     55.85 o 
   4   6   3       63.70       38.36     23.69 o 
   5   6   3     2196.76     2203.04    208.36 o 
   6   6   3        0.15       24.10     25.45 o 
  -7   7   3        6.82        6.75      8.76 o 
  -6   7   3       38.41       48.90     22.96 o 
  -5   7   3      283.37      345.59     60.94 o 
  -4   7   3      141.81      123.87     22.22 o 
  -3   7   3      206.03      209.49     29.77 o 
  -2   7   3       46.50       54.68     12.11 o 
  -1   7   3     2281.51     2285.23     94.08 o 
   0   7   3      211.81      226.64     48.88 o 
   1   7   3     2323.02     2461.23    171.21 o 
   2   7   3        0.57        7.66      9.97 o 
   3   7   3      913.16      892.89    119.34 o 
   4   7   3       27.66       27.25     26.41 o 
   5   7   3      384.91      449.99     95.77 o 
   6   7   3        3.79       24.18     16.37 o 
  -6   8   3        3.79       -0.86      4.95 o 
  -5   8   3      341.51      357.09     60.88 o 
  -4   8   3        3.91        4.12      5.96 o 
  -3   8   3       75.99       72.59     16.03 o 
  -2   8   3        4.43       -1.91      7.08 o 
  -1   8   3     1328.63     1328.40     75.57 o 
   0   8   3      398.52      426.00     72.17 o 
   1   8   3      929.86      984.49    115.27 o 
   2   8   3      143.16      130.01     42.87 o 
   3   8   3      871.54      854.96    120.85 o 
   4   8   3       43.83       44.37     33.63 o 
   5   8   3      132.15      135.89     39.89 o 
   6   8   3       18.71        8.90     14.78 o 
  -6   9   3        1.68        1.29     14.94 o 
  -5   9   3        4.45        9.54     11.96 o 
  -4   9   3       73.38       78.99     28.78 o 
  -3   9   3        4.00       13.13     13.42 o 
  -2   9   3      615.76      593.77     52.76 o 
  -1   9   3     1822.21     1915.34    114.99 o 
   0   9   3       79.59       72.91     35.63 o 
   1   9   3        6.80        7.77      4.60 o 
   2   9   3        1.95        3.94      2.97 o 
   3   9   3        3.30        0.99     23.06 o 
   4   9   3        1.96       16.23     28.11 o 
   5   9   3      275.73      298.71     59.98 o 
  -5  10   3        0.12       -4.80     12.03 o 
  -4  10   3        9.70       22.86     22.49 o 
  -3  10   3      179.52      197.72     59.69 o 
  -2  10   3        9.35        3.18      8.91 o 
  -1  10   3       44.43       18.12     11.99 o 
   0  10   3      114.60      130.53     43.14 o 
   1  10   3        1.59        4.47      5.54 o 
   2  10   3       41.38       49.14     28.47 o 
   3  10   3      866.59      892.45    138.02 o 
   4  10   3      100.26      123.70     58.09 o 
   5  10   3       26.85       13.59     27.62 o 
  -5  11   3        0.32      -17.58     17.58 o 
  -4  11   3        2.78        1.46     12.12 o 
  -3  11   3       56.55       83.24     28.19 o 
  -2  11   3       29.87       28.59     24.57 o 
  -1  11   3        4.26        3.95     11.26 o 
   0  11   3      112.69      102.72     29.77 o 
   1  11   3       77.19       62.60     29.00 o 
   2  11   3       31.24       44.90     32.84 o 
   3  11   3       71.09       71.81     40.95 o 
   4  11   3        0.89        4.11     17.18 o 
  -4  12   3        2.85       36.55     40.93 o 
  -3  12   3       37.80        2.42     16.27 o 
  -2  12   3       66.03       41.97     37.01 o 
  -1  12   3       93.46       70.85     40.56 o 
   0  12   3       20.55       11.52     17.70 o 
   1  12   3      167.28      201.95     67.24 o 
   2  12   3       20.55       20.15     20.20 o 
   3  12   3       92.75       81.14     32.78 o 
  -3  13   3        3.52       16.37      7.70 o 
  -2  13   3       27.58       31.12     33.73 o 
  -1  13   3        2.70        1.11     27.40 o 
   0  13   3       73.64       93.22     31.93 o 
   1  13   3       26.68        5.17     16.88 o 
   2  13   3       41.09       29.29     22.49 o 
  -1 -15   4        0.04       -4.06     17.94 o 
   0 -15   4      118.78      106.36     49.25 o 
   1 -15   4       17.50       32.25     18.48 o 
   2 -15   4       12.60       43.87     20.82 o 
  -3 -14   4       58.84       64.19     40.27 o 
  -2 -14   4        0.56       -1.88      4.63 o 
  -1 -14   4      121.62      132.06     35.46 o 
   0 -14   4        6.32       19.21     20.01 o 
   1 -14   4      148.74      138.28     39.93 o 
   2 -14   4       14.51       46.38     26.78 o 
   3 -14   4        0.69       13.14      3.35 o 
  -4 -13   4       92.66      115.97     59.30 o 
  -3 -13   4        2.96      -21.33     28.54 o 
  -2 -13   4      152.77      188.82     39.30 o 
  -1 -13   4        5.91       12.89      8.75 o 
   0 -13   4      280.44      235.03     67.36 o 
   1 -13   4       45.18       33.64     24.10 o 
   2 -13   4        9.72        9.12     11.56 o 
   3 -13   4      265.43      242.76     54.29 o 
   4 -13   4       50.83       78.50     32.43 o 
  -5 -12   4       87.73       88.87     45.94 o 
  -4 -12   4       75.87       86.53     44.93 o 
  -3 -12   4       29.29       27.97     22.37 o 
  -2 -12   4      138.26      136.17     32.26 o 
  -1 -12   4        0.91       -3.14      3.14 o 
   0 -12   4        8.16        2.87      7.65 o 
   1 -12   4       74.93       84.71     27.63 o 
   2 -12   4      513.33      586.94     78.98 o 
   3 -12   4      192.93      188.31     45.37 o 
   4 -12   4      147.55      145.74     41.38 o 
   5 -12   4       33.18       16.72     16.16 o 
  -5 -11   4       26.41        6.74     13.35 o 
  -4 -11   4      315.91      342.27     90.68 o 
  -3 -11   4       35.66       45.40     33.96 o 
  -2 -11   4      512.69      528.27     59.64 o 
  -1 -11   4       29.72       50.49     19.48 o 
   0 -11   4      123.86      155.07     32.56 o 
   1 -11   4      165.07      183.94     30.92 o 
   2 -11   4      206.65      179.89     39.64 o 
   3 -11   4        3.22        0.81      7.39 o 
   4 -11   4      266.77      283.31     59.20 o 
   5 -11   4       78.00       73.15     33.38 o 
  -6 -10   4       32.77       35.65     37.27 o 
  -5 -10   4       33.47       61.74     43.18 o 
  -4 -10   4      154.46      203.56     65.35 o 
  -3 -10   4      352.99      364.43     44.21 o 
  -2 -10   4       67.10       81.41     20.81 o 
  -1 -10   4       14.24        6.86      4.39 o 
   0 -10   4      940.01      951.66     73.16 o 
   1 -10   4       68.83       36.06     11.44 o 
   2 -10   4      961.24      970.39     90.01 o 
   3 -10   4      521.01      512.25     68.74 o 
   4 -10   4       18.92       30.02     20.18 o 
   5 -10   4      184.27      175.15     46.01 o 
   6 -10   4       21.18       39.33     23.91 o 
  -6  -9   4       47.21       96.46     48.61 o 
  -5  -9   4        1.66       28.56     19.71 o 
  -4  -9   4     1001.36     1134.83    145.26 o 
  -3  -9   4        4.12        7.30      8.72 o 
  -2  -9   4        5.99       -0.73      8.08 o 
  -1  -9   4       49.24       51.79     15.71 o 
   0  -9   4      165.83      164.80     27.18 o 
   1  -9   4      189.00      183.04     20.18 o 
   2  -9   4      506.13      526.48     30.27 o 
   3  -9   4       85.58       82.34     25.35 o 
   4  -9   4        0.62        0.47      6.96 o 
   5  -9   4        4.06       -4.73      8.29 o 
   6  -9   4      114.19      120.57     36.82 o 
  -7  -8   4        3.53      -23.86     28.62 o 
  -6  -8   4      530.34      598.19    116.77 o 
  -5  -8   4      112.50      138.15     55.55 o 
  -4  -8   4       30.94       -2.55     15.51 o 
  -3  -8   4      591.28      551.46     47.34 o 
  -2  -8   4      131.49      116.52     23.18 o 
  -1  -8   4      279.44      298.72     36.89 o 
   0  -8   4      738.71      705.51     54.78 o 
   1  -8   4      726.17      694.51     37.29 o 
   2  -8   4       60.08       38.48      7.22 o 
   3  -8   4      737.87      648.90     70.41 o 
   4  -8   4       95.41       60.62     21.63 o 
   5  -8   4       96.93      107.41     31.26 o 
   6  -8   4      238.58      344.53     61.82 o 
   7  -8   4      103.47      110.62     36.02 o 
  -7  -7   4       59.67       84.96     53.19 o 
  -6  -7   4      266.04      282.22     80.68 o 
  -5  -7   4       32.90       22.59     11.73 o 
  -4  -7   4     1216.13     1166.62    137.52 o 
  -3  -7   4      211.42      226.28     26.52 o 
  -2  -7   4     1984.76     1908.93     67.41 o 
  -1  -7   4       86.10       84.50     18.14 o 
   0  -7   4     1927.85     1934.21     66.45 o 
   1  -7   4      245.69      253.19     20.76 o 
   2  -7   4      103.85      103.08     24.04 o 
   3  -7   4      310.48      313.00     46.68 o 
   4  -7   4     1401.61     1528.36    110.35 o 
   5  -7   4      182.65      166.27     37.53 o 
   6  -7   4       77.39       63.24     24.98 o 
   7  -7   4      122.19      122.74     38.91 o 
  -7  -6   4        9.71       22.32     31.90 o 
  -6  -6   4      481.52      499.39    104.57 o 
  -5  -6   4      148.32      139.69     48.38 o 
  -4  -6   4       34.50       51.01     18.14 o 
  -3  -6   4      195.90      199.23     21.87 o 
  -2  -6   4     1318.06     1268.99     64.49 o 
  -1  -6   4      223.98      243.52     23.22 o 
   0  -6   4      558.52      556.63     33.24 o 
   1  -6   4      578.36      643.55     29.45 o 
   2  -6   4     1109.91     1228.32     78.29 o 
   3  -6   4      753.61      786.66     69.34 o 
   4  -6   4     5752.75     6070.90    209.44 o 
   5  -6   4      369.15      392.25     55.73 o 
   6  -6   4       74.41       75.27     23.27 o 
   7  -6   4        1.88        9.27     12.46 o 
  -7  -5   4       42.62       32.29     34.73 o 
  -6  -5   4     1109.32     1232.04    154.49 o 
  -5  -5   4       77.82       92.38     36.84 o 
  -4  -5   4      108.74       95.40     36.73 o 
  -3  -5   4      156.65      124.32     13.33 o 
  -2  -5   4     2435.30     2404.12     78.96 o 
  -1  -5   4        9.88       10.49      2.82 o 
   0  -5   4      830.48      785.05     32.60 o 
   1  -5   4     1492.01     1522.86     44.31 o 
   2  -5   4     4533.57     4183.01    160.91 o 
   3  -5   4      978.25      846.33     56.59 o 
   4  -5   4      845.06      866.06     33.75 o 
   5  -5   4        2.90       -3.44      9.68 o 
   6  -5   4        9.15        9.94      8.91 o 
   7  -5   4       60.88       61.51     16.30 o 
  -8  -4   4      156.87      170.03     64.30 o 
  -7  -4   4       72.14       93.38     42.38 o 
  -6  -4   4        9.91       32.56     27.87 o 
  -5  -4   4      171.74      199.04     55.90 o 
  -4  -4   4      203.73      206.53     48.53 o 
  -3  -4   4       58.05       56.04     18.48 o 
  -2  -4   4    16848.54    16810.17    186.08 o 
  -1  -4   4     4666.57     4985.79     92.65 o 
   0  -4   4     5531.86     5714.45     82.09 o 
   1  -4   4     1088.95     1129.47     31.37 o 
   2  -4   4      996.70      935.62     26.44 o 
   3  -4   4       12.58       10.99      4.06 o 
   4  -4   4     3971.46     4107.41     85.67 o 
   5  -4   4      235.05      275.42     30.53 o 
   6  -4   4       27.05       51.54     20.07 o 
   7  -4   4      153.42      133.18     41.73 o 
  -8  -3   4       41.90       59.61     38.85 o 
  -7  -3   4       14.62       36.51     28.78 o 
  -6  -3   4      219.71      276.27     68.06 o 
  -5  -3   4      159.12      152.09     48.48 o 
  -4  -3   4     3495.17     3282.44    192.79 o 
  -3  -3   4        0.32       -7.10     17.37 o 
  -2  -3   4     3123.08     3111.39    150.23 o 
  -1  -3   4      211.84      227.55     24.21 o 
   0  -3   4        0.44        3.92      4.40 o 
   1  -3   4      459.36      472.88     21.07 o 
   2  -3   4     5494.08     5365.04     69.96 o 
   3  -3   4      410.28      397.54     24.21 o 
   4  -3   4      931.73      978.77     54.65 o 
   5  -3   4      721.43      686.21     50.81 o 
   6  -3   4      356.13      345.35     36.26 o 
   7  -3   4       17.68       20.06     27.22 o 
  -8  -2   4       43.04       56.57     39.76 o 
  -7  -2   4       21.92       44.63     31.74 o 
  -6  -2   4       16.50       12.64      8.33 o 
  -5  -2   4       15.32       -3.20     17.85 o 
  -4  -2   4     2190.80     1909.65    135.26 o 
  -3  -2   4      954.26      996.49     44.61 o 
  -2  -2   4     5793.08     5870.06     85.26 o 
  -1  -2   4     5028.72     5036.01    110.28 o 
   0  -2   4      707.14      704.29     38.12 o 
   1  -2   4     1567.63     1600.47     42.25 o 
   2  -2   4    12426.64    12209.38    110.24 o 
   3  -2   4       18.81       20.83      6.10 o 
   4  -2   4      485.79      485.19     38.59 o 
   5  -2   4      228.00      205.22     25.42 o 
   6  -2   4       75.54       80.49     16.95 o 
   7  -2   4       10.87      -17.58     35.74 o 
  -8  -1   4      110.02      100.65     44.10 o 
  -7  -1   4      185.81      157.68     40.78 o 
  -6  -1   4      560.90      536.99     72.69 o 
  -5  -1   4       59.77       57.07     12.49 o 
  -4  -1   4     1094.41     1143.81     54.72 o 
  -3  -1   4        8.63       10.38      3.51 o 
  -2  -1   4     4872.20     4740.77     82.15 o 
  -1  -1   4     4372.50     4642.36    111.98 o 
   0  -1   4    13687.37    14157.77    180.47 o 
   1  -1   4     4212.74     4382.43     54.62 o 
   2  -1   4      185.70      178.28     15.50 o 
   3  -1   4       11.08       12.99      2.89 o 
   4  -1   4      656.29      715.01     47.75 o 
   5  -1   4      366.78      408.53     40.32 o 
   6  -1   4     1384.65     1487.27     84.04 o 
   7  -1   4      194.35      213.96     47.22 o 
  -8   0   4       19.29       52.32     56.67 o 
  -7   0   4        0.03       -8.48     21.00 o 
  -6   0   4        1.78       25.84     16.47 o 
  -5   0   4       56.48       18.48     16.79 o 
  -4   0   4     6048.28     6052.89    124.64 o 
  -3   0   4      103.73       72.01     17.68 o 
  -2   0   4      121.36       77.91     16.01 o 
  -1   0   4        0.75       -0.19      1.74 o 
   0   0   4     4702.76     5001.73     89.30 o 
   1   0   4      206.90      189.37     11.99 o 
   2   0   4      494.42      460.44     27.42 o 
   3   0   4      663.56      634.38     45.09 o 
   4   0   4     3064.71     3107.83    101.51 o 
   5   0   4      268.14      262.11     31.70 o 
   6   0   4       54.53       65.36     26.14 o 
   7   0   4      147.88      144.36     50.59 o 
  -8   1   4        8.21       21.38     31.27 o 
  -7   1   4        0.81        7.93     17.04 o 
  -6   1   4     1136.57     1189.35     88.21 o 
  -5   1   4       88.50      112.52     22.74 o 
  -4   1   4      261.13      298.43     38.32 o 
  -3   1   4      471.29      562.12     32.63 o 
  -2   1   4      233.27      201.84     16.21 o 
  -1   1   4      173.61      178.16     15.28 o 
   0   1   4     8443.41     8246.30     89.74 o 
   1   1   4      218.25      223.36     16.57 o 
   2   1   4     3482.65     3273.72    199.93 o 
   3   1   4        2.67        1.04      5.97 o 
   4   1   4      715.94      727.63     48.52 o 
   5   1   4      207.11      196.17     27.86 o 
   6   1   4     1169.01     1203.12    110.57 o 
   7   1   4       98.35      105.60     44.31 o 
  -8   2   4        8.61       80.82     62.64 o 
  -7   2   4       29.65       50.80     29.67 o 
  -6   2   4      306.89      288.32     41.79 o 
  -5   2   4       13.57       11.21      8.86 o 
  -4   2   4      194.87      230.78     37.26 o 
  -3   2   4      677.69      709.58     42.50 o 
  -2   2   4     2268.66     2211.02     61.25 o 
  -1   2   4      181.37      171.81     14.41 o 
   0   2   4     4056.90     3885.49     74.82 o 
   1   2   4     8850.86     9333.29    209.06 o 
   2   2   4       49.23       51.17     11.45 o 
   3   2   4        5.41        7.42      6.34 o 
   4   2   4      978.77      591.46    414.37 o 
   5   2   4       16.07       28.96     10.23 o 
   6   2   4       95.00      115.29     31.92 o 
   7   2   4       85.05       88.92     44.73 o 
  -8   3   4       55.94       30.23     46.39 o 
  -7   3   4       13.65       -7.20     17.45 o 
  -6   3   4      304.05      337.17     45.81 o 
  -5   3   4      189.60      200.28     29.32 o 
  -4   3   4       87.12       92.10     14.84 o 
  -3   3   4      711.08      690.64     37.32 o 
  -2   3   4    12918.80    13109.52    178.42 o 
  -1   3   4      349.21      397.41     30.22 o 
   0   3   4       22.57       11.97      7.04 o 
   1   3   4     1609.23     1712.07     85.39 o 
   2   3   4       17.48       32.26     20.83 o 
   3   3   4      359.91      378.78     64.45 o 
   4   3   4     4035.31     4003.22    234.25 o 
   5   3   4       33.56       25.92     17.51 o 
   6   3   4       22.32       42.73     21.13 o 
   7   3   4        0.60       38.53     30.71 o 
  -7   4   4       11.19        8.47     21.78 o 
  -6   4   4      452.22      555.10    117.27 o 
  -5   4   4      191.49      224.41     32.79 o 
  -4   4   4      425.55      381.13     30.18 o 
  -3   4   4      847.68      895.43     44.24 o 
  -2   4   4       37.90       59.98     12.61 o 
  -1   4   4      939.87      916.89     49.71 o 
   0   4   4     2287.71     2220.72    135.39 o 
   1   4   4      309.11      317.15     53.43 o 
   2   4   4     3999.13     3766.37    197.92 o 
   3   4   4      300.31      315.68     61.63 o 
   4   4   4       12.92       13.11      9.29 o 
   5   4   4       78.81       76.25     38.71 o 
   6   4   4       31.91       38.82     22.12 o 
   7   4   4       38.51       45.33     38.92 o 
  -7   5   4       79.59      122.72     45.02 o 
  -6   5   4       31.04        4.78     22.65 o 
  -5   5   4       12.78        3.64      6.92 o 
  -4   5   4     1238.14     1234.91     55.59 o 
  -3   5   4      330.74      322.86     27.36 o 
  -2   5   4     3451.82     3292.65     97.62 o 
  -1   5   4     1612.00     1629.05     86.44 o 
   0   5   4     1983.48     1878.56    132.54 o 
   1   5   4      650.78      712.19     85.66 o 
   2   5   4      839.29      861.16    102.20 o 
   3   5   4       78.71       74.12     29.68 o 
   4   5   4      368.97      367.50     77.72 o 
   5   5   4       82.41       87.72     41.07 o 
   6   5   4      139.13      153.49     39.59 o 
   7   5   4        7.24       14.03     20.41 o 
  -7   6   4        1.63       -4.57     19.60 o 
  -6   6   4        1.07       10.70     31.46 o 
  -5   6   4       43.42       48.78     21.25 o 
  -4   6   4       40.58       53.28     14.47 o 
  -3   6   4      392.77      352.40     29.67 o 
  -2   6   4      621.66      594.13     39.43 o 
  -1   6   4        2.11       11.39      9.58 o 
   0   6   4      874.95      796.66     91.66 o 
   1   6   4       61.58       88.62     32.63 o 
   2   6   4      786.32      730.00     99.52 o 
   3   6   4       19.60       -3.15     19.47 o 
   4   6   4      162.15      162.91     53.36 o 
   5   6   4      128.97      129.64     51.77 o 
   6   6   4      288.06      257.48     57.27 o 
  -7   7   4       20.18       29.64     34.91 o 
  -6   7   4        6.03       -1.33     24.16 o 
  -5   7   4       29.29       35.35     19.47 o 
  -4   7   4      298.10      353.96     40.64 o 
  -3   7   4       37.19       30.88     11.42 o 
  -2   7   4        2.68        3.70      7.36 o 
  -1   7   4      285.10      283.45     41.89 o 
   0   7   4        5.95       -0.92     10.02 o 
   1   7   4       25.25       37.27     22.48 o 
   2   7   4     1636.75     1640.94    153.00 o 
   3   7   4        0.97        9.40     24.06 o 
   4   7   4      321.50      342.98     79.04 o 
   5   7   4      188.17      205.98     70.11 o 
   6   7   4        9.11       34.48     20.02 o 
  -6   8   4      134.80      116.72     56.34 o 
  -5   8   4       12.85        3.08     14.78 o 
  -4   8   4       13.28        0.73     13.93 o 
  -3   8   4      338.93      335.07     40.07 o 
  -2   8   4       42.02       18.56     12.82 o 
  -1   8   4      894.44      857.29     74.94 o 
   0   8   4     1864.24     1766.35    152.72 o 
   1   8   4        7.66       16.04     17.69 o 
   2   8   4       12.79       19.35     10.66 o 
   3   8   4       22.54        0.06      5.61 o 
   4   8   4        1.27        5.25      6.85 o 
   5   8   4       54.10       55.94     39.54 o 
   6   8   4      287.11      370.98     70.49 o 
  -6   9   4       34.79       18.67     24.00 o 
  -5   9   4        2.75        5.36     11.92 o 
  -4   9   4       92.11      147.66     41.87 o 
  -3   9   4      175.26      142.03     62.47 o 
  -2   9   4      461.34      467.69     58.40 o 
  -1   9   4      232.10      225.92     43.44 o 
   0   9   4      783.34      885.02    114.49 o 
   1   9   4        0.24      -12.06     17.86 o 
   2   9   4       92.09       71.15     36.90 o 
   3   9   4      110.17      155.96     58.05 o 
   4   9   4      405.23      426.16     98.00 o 
   5   9   4       23.51       14.45     25.94 o 
  -5  10   4      112.75       96.29     52.53 o 
  -4  10   4        7.93       37.76     42.01 o 
  -3  10   4        0.71      -26.51     32.96 o 
  -2  10   4      291.17      298.82     49.81 o 
  -1  10   4       14.35       32.88     20.83 o 
   0  10   4      306.42      287.34     50.06 o 
   1  10   4       74.75       67.82     33.17 o 
   2  10   4      174.59      167.92     55.62 o 
   3  10   4       79.96       58.33     37.87 o 
   4  10   4      259.68      273.10     82.13 o 
  -4  11   4        3.21       33.62     47.73 o 
  -3  11   4        8.59       -2.73     26.14 o 
  -2  11   4        6.95        9.39      8.85 o 
  -1  11   4      107.63      122.97     33.42 o 
   0  11   4      299.51      379.19     60.15 o 
   1  11   4        0.90       -8.51     11.33 o 
   2  11   4      261.68      238.58     76.67 o 
   3  11   4      102.93      100.12     53.12 o 
   4  11   4       20.74       11.26     35.15 o 
  -4  12   4       68.53      116.18     60.16 o 
  -3  12   4       13.08       21.19     19.22 o 
  -2  12   4      100.05      101.97     44.47 o 
  -1  12   4        6.98       56.41     39.58 o 
   0  12   4        3.36       21.85     11.20 o 
   1  12   4        0.13        5.99     20.49 o 
   2  12   4       13.84       18.86     28.45 o 
   3  12   4        5.11        4.68     19.67 o 
  -2  13   4       12.35       -0.59     20.06 o 
  -1  13   4       37.72       30.66     33.65 o 
   0  13   4        5.97        1.13     24.43 o 
   1  13   4        0.24       24.44     29.90 o 
  -1 -15   5       14.50       17.47     24.26 o 
   0 -15   5        3.80        7.52     22.25 o 
   1 -15   5       67.12       75.62     27.36 o 
   2 -15   5        3.75      -10.53     14.16 o 
  -3 -14   5       21.61       73.61     47.35 o 
  -2 -14   5       22.73      -24.01     26.14 o 
  -1 -14   5      181.83      214.03     42.84 o 
   0 -14   5      200.39      199.26     66.74 o 
   1 -14   5       41.85       41.32     17.09 o 
   2 -14   5       54.72       71.05     27.96 o 
   3 -14   5        0.33       -3.01      4.44 o 
  -4 -13   5        8.53       56.98     42.30 o 
  -3 -13   5        8.42       33.00     32.58 o 
  -2 -13   5      113.83      112.43     31.34 o 
  -1 -13   5       66.04       60.88     20.99 o 
   0 -13   5        4.86        2.80      9.65 o 
   1 -13   5      149.95      166.91     42.98 o 
   2 -13   5      110.00      120.20     38.91 o 
   3 -13   5        5.96       32.20     24.62 o 
   4 -13   5       19.40       20.41     19.84 o 
  -5 -12   5       59.91       94.94     50.90 o 
  -4 -12   5        0.18      -17.76     17.76 o 
  -3 -12   5       16.13       32.78     30.89 o 
  -2 -12   5       65.84       59.39     21.09 o 
  -1 -12   5      713.59      773.06     75.43 o 
   0 -12   5      199.98      206.29     35.93 o 
   1 -12   5       10.42        7.81     17.08 o 
   2 -12   5      232.56      219.30     48.11 o 
   3 -12   5       11.94       -5.45     11.60 o 
   4 -12   5      141.04      108.60     38.46 o 
   5 -12   5       31.29       29.73     16.42 o 
  -5 -11   5        2.02        3.69     21.23 o 
  -4 -11   5        5.11        7.95     22.49 o 
  -3 -11   5        2.44        9.69     17.03 o 
  -2 -11   5      137.50      135.44     29.55 o 
  -1 -11   5      857.09      891.68     76.84 o 
   0 -11   5      917.76      907.19     75.82 o 
   1 -11   5        3.29        1.91      5.86 o 
   2 -11   5      138.36       96.05     29.46 o 
   3 -11   5      281.35      327.15     56.62 o 
   4 -11   5        1.90        8.58     16.10 o 
   5 -11   5       21.94       -8.99     14.36 o 
  -6 -10   5       76.87       48.74     27.95 o 
  -5 -10   5       13.38       51.44     39.89 o 
  -4 -10   5      235.76      277.60     73.30 o 
  -3 -10   5     1588.34     1627.58     96.35 o 
  -2 -10   5      297.55      315.71     43.80 o 
  -1 -10   5       91.78       95.13     23.63 o 
   0 -10   5       47.84       34.00     13.39 o 
   1 -10   5        7.34       10.77      8.07 o 
   2 -10   5       42.82       53.48     23.04 o 
   3 -10   5     1244.70     1270.20    107.31 o 
   4 -10   5      438.14      482.04     70.54 o 
   5 -10   5       10.83       23.85     14.94 o 
   6 -10   5      115.16       88.60     32.51 o 
  -6  -9   5      120.06      124.02     62.92 o 
  -5  -9   5        8.54       34.29     26.41 o 
  -4  -9   5       15.88       31.17     30.82 o 
  -3  -9   5      504.54      547.59     51.79 o 
  -2  -9   5       79.27       64.55     16.14 o 
  -1  -9   5      407.85      392.07     44.94 o 
   0  -9   5      209.76      231.31     33.43 o 
   1  -9   5     1177.88     1201.86     53.02 o 
   2  -9   5     1093.53     1011.72     44.45 o 
   3  -9   5        3.11        9.25      7.24 o 
   4  -9   5      380.46      382.51     60.68 o 
   5  -9   5      114.03      113.63     34.87 o 
   6  -9   5       57.19       42.65     23.15 o 
  -7  -8   5       73.47       67.44     44.72 o 
  -6  -8   5       84.10       97.92     52.04 o 
  -5  -8   5      589.21      668.67    115.26 o 
  -4  -8   5      358.19      328.74     76.49 o 
  -3  -8   5     2486.35     2449.12     99.85 o 
  -2  -8   5      156.13      164.03     27.11 o 
  -1  -8   5      673.75      722.65     57.39 o 
   0  -8   5     1244.72     1283.39     75.32 o 
   1  -8   5     1136.05     1097.54     47.15 o 
   2  -8   5      645.75      553.68     59.52 o 
   3  -8   5     1650.82     1718.08    112.26 o 
   4  -8   5        2.07        8.51     15.76 o 
   5  -8   5        2.86      -16.07     18.64 o 
   6  -8   5       70.74       75.81     26.67 o 
   7  -8   5        1.83       33.73     24.19 o 
  -7  -7   5        6.48       31.84     23.28 o 
  -6  -7   5        5.25        0.37     25.36 o 
  -5  -7   5        4.65       39.93     22.77 o 
  -4  -7   5      450.39      442.42     83.21 o 
  -3  -7   5     2473.60     2482.94     91.01 o 
  -2  -7   5      262.49      311.75     33.91 o 
  -1  -7   5     4398.24     4383.20    133.75 o 
   0  -7   5      475.32      529.53     35.21 o 
   1  -7   5      238.82      292.60     22.38 o 
   2  -7   5        3.29        3.91      3.80 o 
   3  -7   5       36.12       45.94     17.22 o 
   4  -7   5     1549.38     1647.82    113.30 o 
   5  -7   5      150.55      165.25     37.87 o 
   6  -7   5       35.31       54.94     26.25 o 
   7  -7   5      121.55      154.63     43.34 o 
  -7  -6   5        1.91      -11.15     11.15 o 
  -6  -6   5        5.79       11.23     22.33 o 
  -5  -6   5     2917.71     3147.28    231.11 o 
  -4  -6   5        1.69       -3.70      6.75 o 
  -3  -6   5       28.75       25.14      7.66 o 
  -2  -6   5      441.22      473.06     39.94 o 
  -1  -6   5       22.88       18.79      8.19 o 
   0  -6   5     1097.58     1152.76     41.66 o 
   1  -6   5     3562.14     3450.04     61.58 o 
   2  -6   5     2158.23     2033.81     56.69 o 
   3  -6   5       32.82       26.80      6.38 o 
   4  -6   5      160.90      158.58     34.58 o 
   5  -6   5      217.24      213.51     42.87 o 
   6  -6   5       14.94        8.76      9.32 o 
   7  -6   5       10.44       14.60     13.53 o 
  -7  -5   5      101.62      114.15     53.01 o 
  -6  -5   5       40.34       11.97     11.64 o 
  -5  -5   5      353.91      290.60     69.69 o 
  -4  -5   5      160.13      144.75     43.55 o 
  -3  -5   5      197.10      209.47     20.66 o 
  -2  -5   5     1819.88     1929.58     74.73 o 
  -1  -5   5     2565.45     2558.93     89.36 o 
   0  -5   5      951.15      988.49     43.87 o 
   1  -5   5     6782.30     6944.91    106.09 o 
   2  -5   5      459.19      434.23     20.00 o 
   3  -5   5      612.48      573.75     24.27 o 
   4  -5   5       63.48       65.48      9.89 o 
   5  -5   5     1635.88     1663.43     72.63 o 
   6  -5   5      212.07      231.28     46.46 o 
   7  -5   5        6.44       -1.97     10.76 o 
  -7  -4   5      275.61      295.77     81.62 o 
  -6  -4   5      116.83      115.87     49.72 o 
  -5  -4   5     1431.95     1561.12    153.83 o 
  -4  -4   5      509.31      499.02     78.70 o 
  -3  -4   5     2363.20     2295.91     96.04 o 
  -2  -4   5       28.36       36.04      8.71 o 
  -1  -4   5     7795.91     7625.55    121.60 o 
   0  -4   5      402.29      402.84     26.70 o 
   1  -4   5      813.64      858.97     32.68 o 
   2  -4   5      100.05      118.57     12.07 o 
   3  -4   5      542.27      602.57     29.32 o 
   4  -4   5      726.13      697.36     36.39 o 
   5  -4   5      299.20      319.04     34.18 o 
   6  -4   5      408.95      442.27     59.65 o 
   7  -4   5       38.37       29.84     16.52 o 
  -8  -3   5       38.38       30.60     28.54 o 
  -7  -3   5      203.41      195.57     62.09 o 
  -6  -3   5       96.46       80.39     39.10 o 
  -5  -3   5     2191.58     2238.83    179.65 o 
  -4  -3   5      630.40      516.78     56.97 o 
  -3  -3   5     7076.82     7002.89    162.09 o 
  -2  -3   5     3080.49     3224.59    158.61 o 
  -1  -3   5      242.63      297.36     29.66 o 
   0  -3   5      510.94      496.96     35.37 o 
   1  -3   5       37.94       49.70      7.43 o 
   2  -3   5       52.43       50.46      7.46 o 
   3  -3   5     6286.09     6361.81    103.21 o 
   4  -3   5      473.68      475.67     32.12 o 
   5  -3   5      359.83      325.56     48.20 o 
   6  -3   5        1.02        8.59      7.38 o 
   7  -3   5        1.11       -2.25     17.15 o 
  -8  -2   5       23.75       19.20     17.74 o 
  -7  -2   5      473.13      585.17    103.33 o 
  -6  -2   5       53.79       63.66     26.58 o 
  -5  -2   5      166.03      130.54     18.69 o 
  -4  -2   5       40.87       43.33     10.61 o 
  -3  -2   5      757.29      703.35     43.23 o 
  -2  -2   5     1361.17     1461.22     45.76 o 
  -1  -2   5    24764.59    25053.25    269.56 o 
   0  -2   5        6.10       12.29      5.91 o 
   1  -2   5    24762.74    24879.88    174.57 o 
   2  -2   5      564.03      622.32     28.41 o 
   3  -2   5      166.56      176.35     16.43 o 
   4  -2   5      311.44      325.52     31.96 o 
   5  -2   5       86.89       86.63     15.80 o 
   6  -2   5      912.40      889.57     67.83 o 
   7  -2   5      225.05      242.99     89.68 o 
  -8  -1   5        1.18      -31.09     31.27 o 
  -7  -1   5      111.40       63.67     31.01 o 
  -6  -1   5        6.26       12.48     10.69 o 
  -5  -1   5      468.33      380.42     35.31 o 
  -4  -1   5      402.90      400.00     34.28 o 
  -3  -1   5    11280.00    11024.34    236.42 o 
  -2  -1   5       65.94       68.51      8.50 o 
  -1  -1   5     1441.09     1419.65     36.84 o 
   0  -1   5        4.39        3.74      1.61 o 
   1  -1   5    18708.09    18324.16    224.14 o 
   2  -1   5      584.65      612.47     29.25 o 
   3  -1   5     1463.36     1408.43     55.11 o 
   4  -1   5      315.07      343.19     34.64 o 
   5  -1   5      501.71      506.06     47.01 o 
   6  -1   5        6.47       14.56      8.20 o 
   7  -1   5      289.02      341.72     59.68 o 
  -8   0   5        0.06       13.16     36.08 o 
  -7   0   5      192.67      236.67     50.91 o 
  -6   0   5       53.80       64.87     23.82 o 
  -5   0   5      634.46      729.74     64.20 o 
  -4   0   5       20.85       11.01      6.72 o 
  -3   0   5     5131.88     4896.15    105.63 o 
  -2   0   5       30.17       25.01      5.33 o 
  -1   0   5       17.98       16.55      3.15 o 
   0   0   5      182.12      185.68     10.54 o 
   1   0   5     3467.65     3216.77    106.53 o 
   2   0   5      267.35      293.19     22.41 o 
   3   0   5     3866.31     3713.02    154.42 o 
   4   0   5      486.27      504.32     42.17 o 
   5   0   5     1775.29     1728.01     85.09 o 
   6   0   5       73.47       84.01     21.74 o 
   7   0   5       28.96       32.69     22.91 o 
  -8   1   5       13.42       20.17     39.44 o 
  -7   1   5       88.08       72.63     26.41 o 
  -6   1   5       25.70       31.54     12.43 o 
  -5   1   5     4432.76     4294.48    197.39 o 
  -4   1   5       69.79       45.18     18.89 o 
  -3   1   5     2297.49     2548.66    112.18 o 
  -2   1   5        0.25        1.77      2.89 o 
  -1   1   5     1192.02     1327.87     45.27 o 
   0   1   5       22.80       18.14      4.65 o 
   1   1   5    12586.14    12197.77    142.35 o 
   2   1   5      285.28      294.30     31.72 o 
   3   1   5      731.90      725.54     49.90 o 
   4   1   5       37.92       20.72     18.92 o 
   5   1   5       59.62       27.40     17.46 o 
   6   1   5      144.23      181.86     51.92 o 
   7   1   5      528.48      607.28    109.44 o 
  -8   2   5       32.14       -1.82      7.17 o 
  -7   2   5        1.21        6.41     23.27 o 
  -6   2   5       15.46       12.44     14.50 o 
  -5   2   5      168.36      136.97     27.55 o 
  -4   2   5       30.26       48.75     14.65 o 
  -3   2   5     2567.43     2662.06     88.05 o 
  -2   2   5     1558.16     1740.60     67.72 o 
  -1   2   5     4325.83     4272.86     84.75 o 
   0   2   5      807.35      819.90     36.83 o 
   1   2   5     1434.43     1582.03     85.51 o 
   2   2   5     1065.46     1114.90     59.86 o 
   3   2   5      487.69      451.76     88.70 o 
   4   2   5      262.35      121.41    112.44 o 
   5   2   5     2762.58     2758.38    118.03 o 
   6   2   5      172.00      181.85     57.72 o 
   7   2   5       11.28       30.30     23.06 o 
  -7   3   5       18.94       -2.15      4.67 o 
  -6   3   5      111.61      104.15     24.48 o 
  -5   3   5     1553.10     1691.27    111.13 o 
  -4   3   5       15.08       12.85     12.21 o 
  -3   3   5      244.50      251.52     27.20 o 
  -2   3   5     1345.11     1443.44     64.16 o 
  -1   3   5     1998.17     1944.12     71.19 o 
   0   3   5     1529.00     1639.94     75.12 o 
   1   3   5     2996.49     2991.95    165.23 o 
   2   3   5     1492.51     1444.03    123.00 o 
   3   3   5     2428.32     2463.81    125.55 o 
   4   3   5       82.36       64.99     24.56 o 
   5   3   5     1102.16     1115.62     75.12 o 
   6   3   5       90.75       69.36     34.52 o 
   7   3   5       43.83       35.69     32.83 o 
  -7   4   5        1.07        5.27     20.50 o 
  -6   4   5       20.61       42.62     36.62 o 
  -5   4   5      172.67      160.38     35.03 o 
  -4   4   5       65.80       46.58     21.76 o 
  -3   4   5       35.98       40.08     11.57 o 
  -2   4   5       43.72       37.84      9.73 o 
  -1   4   5     3712.75     3715.42    126.33 o 
   0   4   5      346.41      327.72     55.71 o 
   1   4   5     1723.00     1816.89    138.48 o 
   2   4   5      796.78      825.00     97.14 o 
   3   4   5     3597.87     3476.36    216.05 o 
   4   4   5      162.36      157.38     48.06 o 
   5   4   5      252.29      248.58     66.29 o 
   6   4   5      413.29      450.82     97.17 o 
   7   4   5       26.38       33.46     29.73 o 
  -7   5   5      136.26      163.87     52.52 o 
  -6   5   5        0.68       55.08     47.33 o 
  -5   5   5       10.49       10.08     12.01 o 
  -4   5   5      238.61      252.43     42.02 o 
  -3   5   5      247.85      297.95     31.39 o 
  -2   5   5      439.91      460.89     49.47 o 
  -1   5   5     8507.11     8531.45    206.32 o 
   0   5   5        6.32        8.54      2.22 o 
   1   5   5       57.28       36.43     15.94 o 
   2   5   5     1243.45     1248.63    128.06 o 
   3   5   5      684.98      671.24     97.02 o 
   4   5   5       96.28       73.02     31.93 o 
   5   5   5      886.49     1003.48    141.00 o 
   6   5   5      154.03      195.14     66.53 o 
  -7   6   5        3.29       -4.91      4.91 o 
  -6   6   5       56.03       70.61     46.85 o 
  -5   6   5       56.69       35.98     26.79 o 
  -4   6   5       93.02      117.72     28.29 o 
  -3   6   5     1343.25     1376.41     93.62 o 
  -2   6   5       29.42       25.57      9.83 o 
  -1   6   5      687.77      628.10     59.35 o 
   0   6   5      135.73      146.30     43.30 o 
   1   6   5        8.89       10.95     17.89 o 
   2   6   5       13.11       47.02     28.78 o 
   3   6   5     1626.65     1484.41    156.19 o 
   4   6   5       33.25       46.27     30.66 o 
   5   6   5      122.98      144.14     54.43 o 
   6   6   5        0.14        7.31     18.23 o 
  -6   7   5      144.89      127.63     66.38 o 
  -5   7   5        5.84       -5.90     13.72 o 
  -4   7   5      242.89      211.89     38.54 o 
  -3   7   5      728.96      698.81     69.07 o 
  -2   7   5        0.55        4.93      6.25 o 
  -1   7   5     1478.20     1471.25     96.97 o 
   0   7   5        6.23       15.27     13.36 o 
   1   7   5      821.60      808.18    108.29 o 
   2   7   5      165.68      157.15     51.38 o 
   3   7   5      541.70      620.42    103.84 o 
   4   7   5       28.66       10.35     20.74 o 
   5   7   5       24.72       11.95     13.58 o 
   6   7   5       92.89      103.10     36.59 o 
  -6   8   5       17.84      -10.35     35.40 o 
  -5   8   5       35.58       46.62     34.77 o 
  -4   8   5        6.92       17.56     19.41 o 
  -3   8   5      319.08      337.65     50.06 o 
  -2   8   5      250.15      272.87     42.92 o 
  -1   8   5      233.10      197.72     38.18 o 
   0   8   5       57.25       63.46     20.36 o 
   1   8   5      717.07      773.06    110.80 o 
   2   8   5       37.53       38.02     19.50 o 
   3   8   5       67.33       70.55     39.53 o 
   4   8   5       66.09       66.03     38.36 o 
   5   8   5       66.27       91.12     50.92 o 
  -6   9   5        5.04      -31.40     44.53 o 
  -5   9   5       17.37       12.08     10.24 o 
  -4   9   5       51.06       39.42     34.99 o 
  -3   9   5      279.52      312.06     84.22 o 
  -2   9   5      253.82      202.67     39.32 o 
  -1   9   5        4.46        8.25     11.68 o 
   0   9   5      153.77      196.49     39.09 o 
   1   9   5      182.75      125.03     46.41 o 
   2   9   5       42.51       44.06     28.62 o 
   3   9   5      120.53      121.55     50.85 o 
   4   9   5       29.12       46.33     40.92 o 
   5   9   5      208.94      257.97     80.85 o 
  -5  10   5       63.55       76.80     51.55 o 
  -4  10   5       89.82      137.43     70.60 o 
  -3  10   5        0.47       -6.46     17.26 o 
  -2  10   5       17.19        9.60      3.53 o 
  -1  10   5      112.93      116.88     33.30 o 
   0  10   5        6.19       20.57     15.02 o 
   1  10   5      407.47      385.30     84.00 o 
   2  10   5        5.72      -13.67     27.02 o 
   3  10   5       35.87       24.71     17.96 o 
   4  10   5       37.15       41.13     34.39 o 
  -4  11   5       13.36       20.37     23.70 o 
  -3  11   5        1.38      -29.77     29.77 o 
  -2  11   5       82.60       97.43     44.94 o 
  -1  11   5      151.75      176.77     42.14 o 
   0  11   5      157.07      175.64     43.06 o 
   1  11   5       98.52      140.68     52.21 o 
   2  11   5       22.18        7.90      5.17 o 
   3  11   5        5.88        5.82     21.55 o 
  -3  12   5        9.28       -0.84      9.11 o 
  -2  12   5        1.02      -25.22     25.22 o 
  -1  12   5       68.36      128.23     60.10 o 
   0  12   5       76.13       47.86     20.75 o 
   1  12   5       78.04       46.51     27.70 o 
   2  12   5        0.75      -33.86     36.26 o 
  -1  13   5       16.40       34.06     31.03 o 
   0  13   5       50.64       67.22     45.00 o 
  -2 -15   6       41.71       40.30     36.80 o 
  -1 -15   6       14.97       30.41     24.63 o 
   0 -15   6        2.92       19.72     22.78 o 
   1 -15   6       14.89       -3.37     20.73 o 
   2 -15   6       16.79       18.00     22.35 o 
  -3 -14   6       12.59       19.00     21.44 o 
  -2 -14   6       14.08       31.37     31.87 o 
  -1 -14   6       94.61       57.64     23.16 o 
   0 -14   6      257.78      309.37     79.64 o 
   1 -14   6        5.27        1.07     11.12 o 
   2 -14   6      186.17      236.45     54.62 o 
   3 -14   6        6.04       29.87     24.39 o 
  -4 -13   6      203.44      249.28     80.76 o 
  -3 -13   6      122.77      126.93     47.48 o 
  -2 -13   6       18.31        7.01     19.11 o 
  -1 -13   6        6.10        3.00     12.21 o 
   0 -13   6       66.11       43.38     31.45 o 
   1 -13   6        5.68       11.76     12.86 o 
   2 -13   6      110.88      138.24     41.15 o 
   3 -13   6       40.76       33.03     20.71 o 
   4 -13   6       20.05       -4.56     12.82 o 
  -5 -12   6       23.23       -7.51     14.75 o 
  -4 -12   6        4.49       16.16     10.26 o 
  -3 -12   6       54.37       33.14     27.19 o 
  -2 -12   6       15.64       11.84      2.87 o 
  -1 -12   6       39.86       41.29     18.21 o 
   0 -12   6      955.57     1002.91     83.31 o 
   1 -12   6      201.63      178.92     60.50 o 
   2 -12   6       48.56       27.45     20.69 o 
   3 -12   6      133.15      105.26     37.37 o 
   4 -12   6       49.76       46.00     17.71 o 
   5 -12   6        4.66       -8.93     11.71 o 
  -5 -11   6        6.86       -1.48     16.35 o 
  -4 -11   6       75.64       54.65     28.75 o 
  -3 -11   6       46.04       27.98      7.01 o 
  -2 -11   6      118.99      132.34     30.71 o 
  -1 -11   6      455.01      466.60     56.18 o 
   0 -11   6      295.49      290.63     42.81 o 
   1 -11   6        2.69        6.88      4.14 o 
   2 -11   6       38.44       51.45     19.90 o 
   3 -11   6        2.86       -0.08     11.92 o 
   4 -11   6      176.74      187.58     47.17 o 
   5 -11   6        3.98        1.36     14.34 o 
  -6 -10   6      179.83      188.66     70.75 o 
  -5 -10   6      129.62      126.39     61.05 o 
  -4 -10   6      207.15      192.60     64.23 o 
  -3 -10   6      359.46      406.51     48.21 o 
  -2 -10   6     1114.60     1124.10     82.24 o 
  -1 -10   6       56.92       63.70     17.24 o 
   0 -10   6      627.85      655.10     61.10 o 
   1 -10   6        1.37        9.62      9.12 o 
   2 -10   6       60.59       25.34     30.52 o 
   3 -10   6      479.11      451.43     62.85 o 
   4 -10   6      118.11      195.27     45.16 o 
   5 -10   6      120.65      104.52     32.96 o 
   6 -10   6       40.47       43.15     19.43 o 
  -6  -9   6      515.43      586.88    121.25 o 
  -5  -9   6      127.55      141.17     56.93 o 
  -4  -9   6       75.97       80.19     41.15 o 
  -3  -9   6      335.13      301.79     38.96 o 
  -2  -9   6        4.50        1.76      6.12 o 
  -1  -9   6      381.76      411.08     47.25 o 
   0  -9   6      851.32      906.15     68.52 o 
   1  -9   6      786.74      784.54     43.70 o 
   2  -9   6      795.53      777.37     74.98 o 
   3  -9   6       60.92       52.05     16.04 o 
   4  -9   6      149.74      169.15     39.80 o 
   5  -9   6       83.52       67.95     26.72 o 
   6  -9   6       10.00        3.17     15.31 o 
  -7  -8   6        3.56        9.90     11.58 o 
  -6  -8   6       40.89       38.15     35.35 o 
  -5  -8   6      153.37      153.11     56.76 o 
  -4  -8   6        4.39       -6.70      8.95 o 
  -3  -8   6       35.44       37.48     11.47 o 
  -2  -8   6     3077.04     3096.29    120.41 o 
  -1  -8   6      560.26      575.51     52.72 o 
   0  -8   6      423.15      412.24     43.49 o 
   1  -8   6      851.60      828.32     41.87 o 
   2  -8   6      355.00      364.96     47.99 o 
   3  -8   6      406.24      348.71     49.54 o 
   4  -8   6     1443.10     1576.76    115.28 o 
   5  -8   6      342.65      335.78     57.45 o 
   6  -8   6       70.96      105.92     36.49 o 
  -7  -7   6       21.14       64.03     41.49 o 
  -6  -7   6      187.45      191.53     66.11 o 
  -5  -7   6      148.64      152.45     53.99 o 
  -4  -7   6     1421.51     1481.73    153.45 o 
  -3  -7   6      935.54      904.00     56.45 o 
  -2  -7   6      431.27      482.48     44.47 o 
  -1  -7   6      748.22      783.12     57.77 o 
   0  -7   6      158.07      158.13     19.68 o 
   1  -7   6       65.71       61.98      9.24 o 
   2  -7   6     1792.04     1629.99     85.79 o 
   3  -7   6      242.82      254.20     41.29 o 
   4  -7   6      340.76      263.97     44.64 o 
   5  -7   6      152.82      154.30     35.33 o 
   6  -7   6       38.62       73.62     29.13 o 
   7  -7   6        7.43        8.67      9.03 o 
  -7  -6   6        3.11       52.40     41.13 o 
  -6  -6   6      150.81      176.97     59.79 o 
  -5  -6   6        0.57       16.41     24.29 o 
  -4  -6   6     1225.94     1401.25    143.55 o 
  -3  -6   6      793.62      766.93     47.71 o 
  -2  -6   6      112.16      100.56     18.39 o 
  -1  -6   6       65.24       63.74     15.81 o 
   0  -6   6     1893.94     1984.42     68.21 o 
   1  -6   6     1991.13     2100.95     64.93 o 
   2  -6   6     3768.52     3703.60     64.53 o 
   3  -6   6      715.95      690.94     38.89 o 
   4  -6   6      264.90      294.58     45.21 o 
   5  -6   6       27.32       47.08     20.94 o 
   6  -6   6      285.31      340.91     58.07 o 
   7  -6   6        0.80       11.08     13.79 o 
  -7  -5   6       11.04       11.50      8.47 o 
  -6  -5   6      115.57       97.79     43.46 o 
  -5  -5   6       47.91       63.50     35.30 o 
  -4  -5   6        1.16       -0.85      2.48 o 
  -3  -5   6      317.09      344.75     30.21 o 
  -2  -5   6     1448.92     1332.61     66.27 o 
  -1  -5   6     1092.97     1278.94     66.53 o 
   0  -5   6     8477.24     8326.06    135.88 o 
   1  -5   6     1638.98     1675.11     57.58 o 
   2  -5   6      828.69      849.13     33.82 o 
   3  -5   6      283.93      257.67     19.28 o 
   4  -5   6      115.98       90.25     15.18 o 
   5  -5   6      781.62      794.82     52.22 o 
   6  -5   6      351.40      382.64     60.36 o 
   7  -5   6      194.19      188.98     39.26 o 
  -7  -4   6       31.05       15.21      7.75 o 
  -6  -4   6      104.51      120.16     45.84 o 
  -5  -4   6        3.81        4.94     10.18 o 
  -4  -4   6     1961.40     1690.06     37.56 o 
  -3  -4   6      702.74      892.65     74.39 o 
  -2  -4   6       48.59       66.87     24.55 o 
  -1  -4   6       18.91       22.35      7.13 o 
   0  -4   6       86.75       90.77     14.03 o 
   1  -4   6      833.26      869.95     34.80 o 
   2  -4   6     4022.00     4089.22     78.54 o 
   3  -4   6      490.71      513.27     29.47 o 
   4  -4   6      818.72      820.49     42.12 o 
   5  -4   6       24.06       29.00     12.55 o 
   6  -4   6        5.30       13.47      6.41 o 
   7  -4   6       86.10       83.20     49.99 o 
  -8  -3   6        4.91      -28.29     28.29 o 
  -7  -3   6       16.62       38.20     32.67 o 
  -6  -3   6     1048.80     1084.91    136.24 o 
  -5  -3   6       27.70       -4.90     16.10 o 
  -4  -3   6      302.55      254.73     25.55 o 
  -3  -3   6      120.86       98.33     16.27 o 
  -2  -3   6     2484.98     2797.79    193.95 o 
  -1  -3   6      881.25     1011.98     58.56 o 
   0  -3   6    10603.40    10434.31    180.57 o 
   1  -3   6     1338.08     1400.08     47.12 o 
   2  -3   6      423.81      475.74     23.74 o 
   3  -3   6     1651.47     1614.86     55.03 o 
   4  -3   6      455.06      435.56     36.97 o 
   5  -3   6      128.79      113.94     20.67 o 
   6  -3   6      385.93      434.95     47.40 o 
   7  -3   6      121.86      106.27     51.98 o 
  -8  -2   6        2.78      -27.36     30.77 o 
  -7  -2   6        0.71        2.81     14.33 o 
  -6  -2   6      433.86      468.29     86.79 o 
  -5  -2   6      110.75       83.09     33.85 o 
  -4  -2   6      262.42      307.82     32.05 o 
  -3  -2   6      631.35      494.05     71.23 o 
  -2  -2   6     1334.50     1316.64     51.46 o 
  -1  -2   6      258.62      275.20     26.01 o 
   0  -2   6     5373.58     5276.60    132.51 o 
   1  -2   6      955.47     1045.18     33.44 o 
   2  -2   6      122.93      154.10     16.54 o 
   3  -2   6       57.21       66.85     11.14 o 
   4  -2   6     1504.08     1519.74     70.82 o 
   5  -2   6      196.48      195.84     28.82 o 
   6  -2   6       77.89       29.46     36.10 o 
   7  -2   6      340.73      415.02    114.39 o 
  -8  -1   6       55.07       29.57     21.26 o 
  -7  -1   6       26.51        5.23      4.93 o 
  -6  -1   6      157.83      175.41     41.25 o 
  -5  -1   6      184.47      203.60     27.41 o 
  -4  -1   6      174.31      226.24     27.25 o 
  -3  -1   6      112.23      126.04     15.94 o 
  -2  -1   6     6941.75     6854.43    131.62 o 
  -1  -1   6      138.17      124.21     11.52 o 
   0  -1   6      269.15      312.54     24.31 o 
   1  -1   6        0.77        2.51      4.57 o 
   2  -1   6       34.64       37.33      8.25 o 
   3  -1   6     1599.41     1658.72     75.15 o 
   4  -1   6     1982.65     2068.76     87.97 o 
   5  -1   6      753.63      802.16     59.65 o 
   6  -1   6       33.76       37.31     13.55 o 
   7  -1   6       31.35       33.70     17.22 o 
  -8   0   6       46.05       74.09     54.02 o 
  -7   0   6       11.05       51.17     26.42 o 
  -6   0   6      554.23      676.40     83.75 o 
  -5   0   6       17.37       27.69     10.30 o 
  -4   0   6      227.09      240.06     33.09 o 
  -3   0   6       41.82       28.61      8.91 o 
  -2   0   6      638.84      588.78     31.37 o 
  -1   0   6        0.12        2.18      2.40 o 
   0   0   6     5661.62     5874.47     64.10 o 
   1   0   6      214.02      215.59     18.02 o 
   2   0   6     6199.09     6184.71    161.00 o 
   3   0   6      521.86      508.83     40.58 o 
   4   0   6      263.23      292.63     33.44 o 
   5   0   6       44.47       29.50      9.92 o 
   6   0   6       30.88       32.00     17.13 o 
   7   0   6      126.15      140.04     41.13 o 
  -8   1   6      101.50      142.97     69.40 o 
  -7   1   6       42.32       49.95     24.82 o 
  -6   1   6       50.85       38.45     10.00 o 
  -5   1   6      533.63      476.58     53.01 o 
  -4   1   6     1427.22     1356.43     81.80 o 
  -3   1   6        1.93        8.57      2.32 o 
  -2   1   6     3836.32     3886.12    105.28 o 
  -1   1   6       49.06       54.67      8.27 o 
   0   1   6     2948.76     2873.25     63.05 o 
   1   1   6       61.04       51.08     10.89 o 
   2   1   6     5162.04     4834.33    165.98 o 
   3   1   6      431.28      406.64     44.65 o 
   4   1   6      335.49      362.95     51.61 o 
   5   1   6      460.87      488.62     52.19 o 
   6   1   6       11.48       -2.04      7.48 o 
   7   1   6        9.00        4.42      7.12 o 
  -8   2   6      140.55      146.94     80.22 o 
  -7   2   6       12.02       12.46      6.69 o 
  -6   2   6       16.49       -1.86     17.48 o 
  -5   2   6      299.56      300.37     41.87 o 
  -4   2   6     1144.15     1255.81     91.60 o 
  -3   2   6        6.55        3.95      2.36 o 
  -2   2   6     3908.39     3997.20    140.51 o 
  -1   2   6       70.49       73.51     13.22 o 
   0   2   6     3750.46     3646.26     93.23 o 
   1   2   6     2686.90     2950.89    120.54 o 
   2   2   6     6509.98     6532.24    151.23 o 
   3   2   6      474.19      481.95     56.38 o 
   4   2   6      623.03      461.38    314.09 o 
   5   2   6       42.89       42.52     15.44 o 
   6   2   6      759.11      791.63    123.63 o 
   7   2   6        3.84      -16.70     24.26 o 
  -7   3   6      122.33      164.22     52.58 o 
  -6   3   6        6.19       -8.09     11.62 o 
  -5   3   6      361.58      372.44     53.92 o 
  -4   3   6     3158.47     3135.85    145.35 o 
  -3   3   6        0.89       -5.82      7.89 o 
  -2   3   6      587.26      575.77     54.35 o 
  -1   3   6        7.14        6.17      4.93 o 
   0   3   6      100.90      107.88     20.94 o 
   1   3   6      205.71      253.69     50.42 o 
   2   3   6     2102.35     2119.16    143.22 o 
   3   3   6      353.56      438.45     54.91 o 
   4   3   6      264.83      189.01     75.65 o 
   5   3   6       40.88       46.92     30.66 o 
   6   3   6        1.37       18.14     26.02 o 
   7   3   6        3.76      -10.92     24.26 o 
  -7   4   6       34.84       20.69     14.50 o 
  -6   4   6      109.45      166.57     48.80 o 
  -5   4   6       18.17       -1.69     12.02 o 
  -4   4   6       93.83       61.27     25.62 o 
  -3   4   6       13.41        5.97     15.07 o 
  -2   4   6       18.10       34.04     14.39 o 
  -1   4   6      439.76      391.79     43.07 o 
   0   4   6     7068.34     7130.49    178.45 o 
   1   4   6      534.94      598.48     82.05 o 
   2   4   6     1941.39     1813.32    150.59 o 
   3   4   6       49.03       44.42     28.21 o 
   4   4   6      190.41      162.84     50.87 o 
   5   4   6       15.36       14.54     20.36 o 
   6   4   6      720.26      872.05    137.12 o 
  -7   5   6        0.58       -1.21     15.29 o 
  -6   5   6       39.90       63.51     41.90 o 
  -5   5   6       27.64       48.80     24.47 o 
  -4   5   6     1085.27     1243.72     97.57 o 
  -3   5   6        7.40       11.11      7.36 o 
  -2   5   6      396.86      396.01     49.51 o 
  -1   5   6       74.78       68.86     19.85 o 
   0   5   6     1779.60     1845.82     98.38 o 
   1   5   6      116.68      148.60     44.74 o 
   2   5   6      345.78      313.52     63.55 o 
   3   5   6      193.15      189.66     55.56 o 
   4   5   6      231.17      245.82     66.59 o 
   5   5   6      205.49      194.81     62.30 o 
   6   5   6      165.96      214.10     67.50 o 
  -7   6   6        4.83       15.47     27.45 o 
  -6   6   6       49.60      101.83     58.44 o 
  -5   6   6       25.25       15.49     17.74 o 
  -4   6   6      480.23      502.24     62.83 o 
  -3   6   6       13.76       17.20     14.94 o 
  -2   6   6     1290.90     1223.80     88.28 o 
  -1   6   6      190.32      192.16     33.93 o 
   0   6   6     2621.18     2592.79    126.17 o 
   1   6   6        2.17        9.61      8.81 o 
   2   6   6      842.89      871.06    115.53 o 
   3   6   6        0.85      -18.80     20.01 o 
   4   6   6     1775.47     1813.74    187.15 o 
   5   6   6        3.67       -7.51     14.89 o 
   6   6   6       58.68       59.84     39.21 o 
  -6   7   6       82.17      117.77     60.12 o 
  -5   7   6        7.68      -19.23     27.36 o 
  -4   7   6        8.61        5.40      7.04 o 
  -3   7   6       69.27       89.59     27.91 o 
  -2   7   6        1.26        1.36      8.26 o 
  -1   7   6      172.93      176.89     33.45 o 
   0   7   6     1550.67     1667.12    106.44 o 
   1   7   6        2.75       -6.31     11.06 o 
   2   7   6     1050.44     1074.08    134.96 o 
   3   7   6       38.51        7.06      9.30 o 
   4   7   6       50.47       36.73     35.68 o 
   5   7   6        7.46       41.05     27.72 o 
  -6   8   6        0.15       23.02     20.22 o 
  -5   8   6        0.58      -10.77     10.77 o 
  -4   8   6       10.44      -20.91     29.56 o 
  -3   8   6        5.53       14.76     12.91 o 
  -2   8   6     1394.61     1387.42    104.45 o 
  -1   8   6       57.27       50.42     21.86 o 
   0   8   6       98.25      114.38     30.77 o 
   1   8   6        2.70       28.11     28.28 o 
   2   8   6       39.20       36.63     18.67 o 
   3   8   6        6.17       -5.45     25.12 o 
   4   8   6      378.11      473.11    104.26 o 
   5   8   6        5.81       26.25     31.97 o 
  -5   9   6       13.74       17.16     20.96 o 
  -4   9   6       14.05       26.41     42.14 o 
  -3   9   6        0.67        9.94     27.43 o 
  -2   9   6       23.67       46.69     19.68 o 
  -1   9   6      138.17      153.15     37.32 o 
   0   9   6       61.27       72.17     27.43 o 
   1   9   6        0.21        8.79     17.07 o 
   2   9   6      267.27      292.88     74.53 o 
   3   9   6        8.90       10.55     10.46 o 
   4   9   6      223.90      289.01     85.50 o 
  -5  10   6        0.12       18.02     28.32 o 
  -4  10   6      169.68      157.98     71.33 o 
  -3  10   6        1.07       14.02     30.72 o 
  -2  10   6       93.37       89.44     28.47 o 
  -1  10   6      146.20      125.10     35.36 o 
   0  10   6       57.39       74.15     29.16 o 
   1  10   6       18.63       58.67     34.53 o 
   2  10   6      310.57      376.52     86.57 o 
   3  10   6        2.28        2.21      3.66 o 
   4  10   6        8.06       12.93     19.11 o 
  -4  11   6        0.47       19.16     28.84 o 
  -3  11   6       10.53       59.64     47.11 o 
  -2  11   6       16.77       31.24     30.41 o 
  -1  11   6       27.23       43.70     23.29 o 
   0  11   6      142.10      167.91     43.15 o 
   1  11   6       65.29       56.68     26.69 o 
   2  11   6       25.49       14.62     15.50 o 
   3  11   6        0.13       -7.72     21.59 o 
  -3  12   6        0.24       27.02     37.60 o 
  -2  12   6       11.84       -3.38     25.40 o 
  -1  12   6        8.44       35.78     34.64 o 
   0  12   6        0.55        5.61     13.72 o 
   1  12   6        2.48       -4.27      7.04 o 
   2  12   6       86.92      104.83     54.26 o 
  -2 -15   7        5.94       23.88     26.54 o 
  -1 -15   7       89.16       99.05     43.70 o 
   0 -15   7       69.06      110.97     49.21 o 
   1 -15   7       20.97       40.18     24.42 o 
   2 -15   7        4.35        1.31      6.00 o 
  -3 -14   7       65.26       51.11     36.51 o 
  -2 -14   7      153.39      134.71     50.25 o 
  -1 -14   7       25.28       27.58     16.74 o 
   0 -14   7        9.18       -4.26     12.84 o 
   1 -14   7       21.97        9.14     10.59 o 
   2 -14   7      111.92      156.19     47.01 o 
   3 -14   7       67.03      142.63     44.31 o 
  -4 -13   7       50.05       39.45     35.51 o 
  -3 -13   7       68.50       74.49     42.05 o 
  -2 -13   7       30.05       10.80     26.70 o 
  -1 -13   7       78.54       80.08     21.65 o 
   0 -13   7       11.79       12.86     18.38 o 
   1 -13   7        7.45       28.38     21.17 o 
   2 -13   7      167.97      174.22     44.09 o 
   3 -13   7       21.79       35.07     23.80 o 
   4 -13   7        0.84        3.36      7.19 o 
  -5 -12   7       76.22       97.72     50.35 o 
  -4 -12   7       30.16       18.64     23.76 o 
  -3 -12   7        0.40        7.38      6.72 o 
  -2 -12   7      142.38      164.73     35.01 o 
  -1 -12   7        2.24       -8.96     11.86 o 
   0 -12   7      245.50      249.06     41.12 o 
   1 -12   7      963.21      995.31    138.76 o 
   2 -12   7      202.39      203.29     45.64 o 
   3 -12   7       77.06      122.70     37.03 o 
   4 -12   7        6.55        9.99     16.83 o 
   5 -12   7       12.13       36.03     22.90 o 
  -5 -11   7        7.02       -8.52     27.01 o 
  -4 -11   7       65.75       77.69     42.34 o 
  -3 -11   7      724.75      787.12    123.07 o 
  -2 -11   7       14.29        8.48      7.14 o 
  -1 -11   7      159.08      162.20     32.43 o 
   0 -11   7       82.58       86.90     22.93 o 
   1 -11   7      264.47      297.22     40.69 o 
   2 -11   7       30.97       14.60     14.10 o 
   3 -11   7       13.39        4.45      8.57 o 
   4 -11   7       88.47      113.15     36.22 o 
   5 -11   7        1.95       17.40     16.71 o 
  -6 -10   7        6.69      -18.03     25.40 o 
  -5 -10   7      452.24      537.27    112.03 o 
  -4 -10   7      147.56      177.86     59.04 o 
  -3 -10   7        4.72        1.48     17.98 o 
  -2 -10   7       67.48       59.92     17.72 o 
  -1 -10   7      328.97      301.97     43.67 o 
   0 -10   7      106.24      112.42     26.04 o 
   1 -10   7      915.44     1000.59     72.34 o 
   2 -10   7     1072.86     1064.96     92.80 o 
   3 -10   7        1.54       -4.24      9.93 o 
   4 -10   7        3.48        9.38     12.22 o 
   5 -10   7        0.37       -3.49      8.08 o 
   6 -10   7        0.06       -6.49     13.48 o 
  -6  -9   7        3.73        4.70     13.09 o 
  -5  -9   7      407.76      441.25     96.99 o 
  -4  -9   7       19.76       27.59     27.45 o 
  -3  -9   7      249.23      248.00     35.30 o 
  -2  -9   7       15.69       13.40      4.16 o 
  -1  -9   7     1043.11     1047.66     76.55 o 
   0  -9   7       91.54       89.80     22.20 o 
   1  -9   7       50.25       55.60     11.53 o 
   2  -9   7      441.91      366.25     38.98 o 
   3  -9   7       44.67       23.29     17.45 o 
   4  -9   7       38.05       47.53     13.21 o 
   5  -9   7      391.38      481.11     71.32 o 
   6  -9   7       46.46       68.02     28.53 o 
  -7  -8   7      331.98      430.89    110.78 o 
  -6  -8   7        2.76        6.23     11.02 o 
  -5  -8   7      275.76      295.37     79.61 o 
  -4  -8   7      192.89      220.98     62.97 o 
  -3  -8   7      327.33      319.71     37.90 o 
  -2  -8   7      186.26      209.45     31.37 o 
  -1  -8   7     1407.82     1379.90     83.49 o 
   0  -8   7      219.50      221.24     32.62 o 
   1  -8   7      164.76      161.62     16.69 o 
   2  -8   7      515.09      516.47     20.39 o 
   3  -8   7       40.33       40.17     17.44 o 
   4  -8   7      750.88      777.87     81.22 o 
   5  -8   7      233.00      264.34     49.30 o 
   6  -8   7      216.95      244.62     53.85 o 
  -7  -7   7       29.83       80.04     50.03 o 
  -6  -7   7       46.33       44.22     20.82 o 
  -5  -7   7      802.64      962.10    133.46 o 
  -4  -7   7        1.81       -7.77      9.28 o 
  -3  -7   7     1373.94     1366.31     73.02 o 
  -2  -7   7       69.04       53.66     15.82 o 
  -1  -7   7       53.71       48.38     15.07 o 
   0  -7   7        1.18        7.43      4.17 o 
   1  -7   7      537.05      571.75     37.01 o 
   2  -7   7      833.69      824.56     33.51 o 
   3  -7   7     2778.54     2703.70    134.40 o 
   4  -7   7       24.04       12.57      6.83 o 
   5  -7   7      398.98      388.06     58.36 o 
   6  -7   7        3.16        6.24     13.79 o 
   7  -7   7        0.91      -13.23     30.50 o 
  -7  -6   7      581.27      702.56    131.63 o 
  -6  -6   7       42.03       46.28     34.63 o 
  -5  -6   7       11.06       10.93     16.19 o 
  -4  -6   7        0.75        6.66      7.27 o 
  -3  -6   7      297.34      293.43     32.24 o 
  -2  -6   7      707.43      691.75     52.56 o 
  -1  -6   7     2533.52     2457.42    100.78 o 
   0  -6   7     1462.03     1627.74     82.33 o 
   1  -6   7     1186.31     1148.53     52.00 o 
   2  -6   7      553.44      530.72     28.23 o 
   3  -6   7      504.37      486.06     26.20 o 
   4  -6   7      290.01      246.51     42.21 o 
   5  -6   7      387.79      388.35     57.12 o 
   6  -6   7      202.04      241.93     49.11 o 
   7  -6   7      111.60      140.04     40.03 o 
  -7  -5   7       14.29       16.09     21.70 o 
  -6  -5   7       20.91       53.23     34.15 o 
  -5  -5   7       53.57       52.57     29.97 o 
  -4  -5   7      132.08      113.34     12.71 o 
  -3  -5   7     4124.54     4224.89    119.05 o 
  -2  -5   7       51.76       41.78     12.83 o 
  -1  -5   7     1454.62     1539.46     77.58 o 
   0  -5   7      169.35      191.05     21.98 o 
   1  -5   7     4736.21     4936.33    108.01 o 
   2  -5   7        6.22       12.56      4.18 o 
   3  -5   7     4323.76     4476.82     90.51 o 
   4  -5   7      803.40      863.90     49.52 o 
   5  -5   7        8.00       11.67      7.62 o 
   6  -5   7      237.18      225.95     45.37 o 
   7  -5   7        1.65       -7.22     12.67 o 
  -7  -4   7       77.56       99.15     45.77 o 
  -6  -4   7      272.23      266.24     70.15 o 
  -5  -4   7      234.50      224.70     57.79 o 
  -4  -4   7       25.01       10.22      5.37 o 
  -3  -4   7     4041.08     4623.93    401.71 o 
  -2  -4   7     3226.90     3547.17    182.24 o 
  -1  -4   7      302.50      366.35     54.17 o 
   0  -4   7      128.00      109.61     19.31 o 
   1  -4   7     2783.23     2760.07     65.65 o 
   2  -4   7     4456.12     4630.69     89.41 o 
   3  -4   7     3093.69     3133.99     78.17 o 
   4  -4   7     1651.53     1600.42     71.39 o 
   5  -4   7      364.06      388.57     38.61 o 
   6  -4   7       16.57       22.93     11.79 o 
   7  -4   7       81.98       63.06     38.98 o 
  -8  -3   7       17.92       -7.25     13.26 o 
  -7  -3   7      104.89      116.22     52.23 o 
  -6  -3   7        4.70       17.63     18.93 o 
  -5  -3   7     1494.53     1494.08    152.31 o 
  -4  -3   7      429.73      442.35     38.92 o 
  -3  -3   7      414.36      360.84     36.56 o 
  -2  -3   7      730.27      799.15     66.12 o 
  -1  -3   7     1784.15     1735.35    118.74 o 
   0  -3   7      917.63     1060.78     62.65 o 
   1  -3   7     9796.96     9738.45    127.56 o 
   2  -3   7     1247.26     1269.37     51.26 o 
   3  -3   7      384.45      390.71     28.30 o 
   4  -3   7      147.70      134.78     20.71 o 
   5  -3   7        2.05       14.97      7.97 o 
   6  -3   7       57.49       60.75     22.80 o 
   7  -3   7      184.02      198.52     80.30 o 
  -8  -2   7        0.11      -14.49     24.89 o 
  -7  -2   7        2.16       -1.14     19.63 o 
  -6  -2   7       45.98       40.72     19.02 o 
  -5  -2   7      199.46      152.84     49.74 o 
  -4  -2   7        1.45        5.28      3.07 o 
  -3  -2   7     2673.32     2587.19    155.33 o 
  -2  -2   7     3819.24     4297.81     97.50 o 
  -1  -2   7     5338.93     5352.03    137.49 o 
   0  -2   7     2432.06     2592.18     82.47 o 
   1  -2   7      572.57      566.71     26.23 o 
   2  -2   7      253.46      280.67     19.16 o 
   3  -2   7      305.09      298.61     28.35 o 
   4  -2   7      492.64      578.51     47.68 o 
   5  -2   7     1117.76     1224.76     74.85 o 
   6  -2   7        6.76        6.92      6.11 o 
   7  -2   7        4.49       -5.61     22.92 o 
  -8  -1   7        6.54       67.84     44.39 o 
  -7  -1   7       16.36       14.19     20.64 o 
  -6  -1   7       86.94       95.88     34.10 o 
  -5  -1   7     4710.16     4998.42    207.04 o 
  -4  -1   7        0.34       -1.20      4.26 o 
  -3  -1   7      519.76      440.91     39.35 o 
  -2  -1   7       34.20       40.54      8.35 o 
  -1  -1   7      460.95      415.85     24.43 o 
   0  -1   7      505.90      435.95     32.30 o 
   1  -1   7     3747.05     3642.68    108.90 o 
   2  -1   7     3270.21     3449.51     83.47 o 
   3  -1   7     1251.60     1321.79     64.62 o 
   4  -1   7      672.91      670.65     51.79 o 
   5  -1   7      512.04      560.30     51.38 o 
   6  -1   7      313.01      342.05     43.11 o 
   7  -1   7       59.26       84.31     34.13 o 
  -7   0   7        4.15        8.45     19.15 o 
  -6   0   7       14.82       21.57     13.98 o 
  -5   0   7       38.74       26.06     12.99 o 
  -4   0   7        3.27        1.73      5.53 o 
  -3   0   7      307.69      279.05     33.21 o 
  -2   0   7        0.67       -0.12      1.94 o 
  -1   0   7     1595.95     1591.79     50.44 o 
   0   0   7      102.95      109.94     14.30 o 
   1   0   7     1568.26     1555.86     90.21 o 
   2   0   7     1512.82     1478.98     69.51 o 
   3   0   7     4187.83     3987.91    157.73 o 
   4   0   7        8.21       10.34     10.39 o 
   5   0   7      677.03      656.53     56.26 o 
   6   0   7        0.99       -9.37     17.09 o 
   7   0   7       13.65        2.23      3.84 o 
  -8   1   7        2.94       47.19     52.01 o 
  -7   1   7      292.45      344.27     64.49 o 
  -6   1   7      192.07      212.82     39.43 o 
  -5   1   7     1047.08     1159.42     85.11 o 
  -4   1   7       22.04       32.03     12.21 o 
  -3   1   7      173.60      218.17     29.53 o 
  -2   1   7      390.99      409.70     45.35 o 
  -1   1   7     3495.55     3401.23     81.98 o 
   0   1   7     1936.92     1981.50     66.90 o 
   1   1   7     3448.53     3720.56    144.29 o 
   2   1   7       46.08       23.50     10.54 o 
   3   1   7       49.63       29.55     10.14 o 
   4   1   7        2.95       -2.38      5.65 o 
   5   1   7      961.98     1020.91     79.05 o 
   6   1   7      426.81      454.43     89.22 o 
   7   1   7       61.72       82.86     38.60 o 
  -7   2   7       12.07       -7.65     12.32 o 
  -6   2   7        1.03        3.58      6.18 o 
  -5   2   7       36.79       49.80     15.26 o 
  -4   2   7      117.74       93.57     21.25 o 
  -3   2   7     1932.26     1999.47    110.19 o 
  -2   2   7        3.67       10.51      6.18 o 
  -1   2   7       25.60       46.61     11.34 o 
   0   2   7      656.97      654.87     42.26 o 
   1   2   7     1575.27     1661.81     67.87 o 
   2   2   7      387.58      376.45     37.38 o 
   3   2   7     4207.29     3827.00    505.87 o 
   4   2   7      241.25      167.77     96.36 o 
   5   2   7       14.33        6.55     19.81 o 
   6   2   7        1.15       18.37     28.74 o 
   7   2   7      128.41      121.30     36.82 o 
  -7   3   7      256.36      373.58     78.32 o 
  -6   3   7      194.29      204.24     37.96 o 
  -5   3   7        5.77       10.23     10.20 o 
  -4   3   7       54.98       35.77     15.98 o 
  -3   3   7     1202.22     1246.24     90.58 o 
  -2   3   7       47.67       45.11     14.57 o 
  -1   3   7     2359.96     2366.50    105.80 o 
   0   3   7      805.50      870.79     58.96 o 
   1   3   7     2904.04     3031.14    184.59 o 
   2   3   7      108.13      138.68     32.38 o 
   3   3   7     2377.19     2528.59    140.28 o 
   4   3   7        3.12       11.95     11.78 o 
   5   3   7       10.57        1.96     14.22 o 
   6   3   7       13.94       42.65     33.21 o 
   7   3   7      100.69      126.99     39.75 o 
  -7   4   7       13.72      -25.95     25.95 o 
  -6   4   7        7.70       20.41     18.59 o 
  -5   4   7      195.42      153.27     61.52 o 
  -4   4   7      156.94      168.13     36.62 o 
  -3   4   7      532.74      605.65     64.74 o 
  -2   4   7      335.76      336.27     45.42 o 
  -1   4   7      194.74      178.09     30.14 o 
   0   4   7       52.54       48.71     16.52 o 
   1   4   7     1760.42     1673.83    143.05 o 
   2   4   7      259.29      278.25     61.89 o 
   3   4   7     1114.81     1006.12    123.90 o 
   4   4   7       39.10       39.08     23.87 o 
   5   4   7       62.21       82.05     40.14 o 
   6   4   7        1.43       11.71     18.18 o 
  -7   5   7        0.49       -4.23     13.34 o 
  -6   5   7       51.12       72.55     56.53 o 
  -5   5   7        4.23       26.63     17.49 o 
  -4   5   7      366.23      344.97     52.78 o 
  -3   5   7     1887.63     1813.94    114.16 o 
  -2   5   7       13.73       13.64      4.06 o 
  -1   5   7      662.56      617.70     61.08 o 
   0   5   7       21.43       24.55     11.58 o 
   1   5   7       23.54       10.37     11.79 o 
   2   5   7        2.86       -2.05      2.83 o 
   3   5   7      150.97      163.46     55.44 o 
   4   5   7       33.09       31.35     23.77 o 
   5   5   7      679.60      821.96    130.73 o 
   6   5   7        0.95      -16.21     16.21 o 
  -6   6   7        2.52       27.96     36.56 o 
  -5   6   7      182.74      207.95     70.71 o 
  -4   6   7       44.95       33.78     15.94 o 
  -3   6   7      130.77      115.85     29.56 o 
  -2   6   7       67.33       80.37     24.04 o 
  -1   6   7       42.55       27.06     14.42 o 
   0   6   7       28.62       38.57     15.22 o 
   1   6   7     1495.90     1448.96    150.74 o 
   2   6   7        1.88       -8.33     20.32 o 
   3   6   7      544.54      545.27    100.15 o 
   4   6   7       75.81       48.70     32.77 o 
   5   6   7       75.50       83.24     37.97 o 
   6   6   7        1.56      -24.57     36.54 o 
  -6   7   7        0.31      -11.53     12.46 o 
  -5   7   7       77.14       54.13     26.60 o 
  -4   7   7       64.53       76.54     24.13 o 
  -3   7   7       49.94       53.09     22.42 o 
  -2   7   7        0.61        1.02      4.72 o 
  -1   7   7      662.85      651.00     67.46 o 
   0   7   7      398.46      412.99     55.57 o 
   1   7   7      300.31      330.77     74.31 o 
   2   7   7       24.81       10.35     24.52 o 
   3   7   7        7.80       10.35     16.67 o 
   4   7   7      156.36      140.24     56.36 o 
   5   7   7      291.48      253.31     78.14 o 
  -6   8   7        6.69       43.93     41.76 o 
  -5   8   7      129.96      174.62     63.36 o 
  -4   8   7      227.02      251.23     73.13 o 
  -3   8   7        2.21        7.29      8.54 o 
  -2   8   7        9.74        3.09      6.25 o 
  -1   8   7      966.24      990.46     89.76 o 
   0   8   7      113.92       93.31     28.63 o 
   1   8   7       73.92       80.56     38.93 o 
   2   8   7       17.37       16.37     14.88 o 
   3   8   7      346.86      337.98     84.95 o 
   4   8   7       14.40       12.03      9.70 o 
   5   8   7      219.30      239.16     79.07 o 
  -5   9   7        6.11      -11.87     30.86 o 
  -4   9   7        7.79       -6.29     17.06 o 
  -3   9   7       59.56       26.16     26.85 o 
  -2   9   7        2.85       -1.15      4.22 o 
  -1   9   7       25.13       15.72      6.38 o 
   0   9   7      118.11      115.71     33.73 o 
   1   9   7       79.69       96.81     43.47 o 
   2   9   7        0.96        7.99     18.01 o 
   3   9   7      467.16      516.81    106.82 o 
   4   9   7       50.40      104.26     48.13 o 
  -4  10   7       75.01      108.04     58.91 o 
  -3  10   7       27.46       29.17     34.00 o 
  -2  10   7       49.77       32.70     12.10 o 
  -1  10   7      319.85      359.94     60.62 o 
   0  10   7       23.86        3.21     15.57 o 
   1  10   7       86.17       93.91     49.77 o 
   2  10   7       22.82       42.39     32.24 o 
   3  10   7       10.82       -3.72     10.15 o 
  -3  11   7      100.78       99.40     62.69 o 
  -2  11   7        7.34      -13.56     25.47 o 
  -1  11   7       54.32       74.32     31.03 o 
   0  11   7       14.98       28.95     21.66 o 
   1  11   7        5.51       -2.90      6.79 o 
   2  11   7       29.91       12.05     18.77 o 
  -2  12   7        0.34      -24.05     32.94 o 
  -1  12   7        0.80       20.18     33.29 o 
   0  12   7       26.11       10.42     14.30 o 
   1  12   7        6.03      -12.04     17.14 o 
  -2 -15   8        6.21       15.87     24.61 o 
  -1 -15   8        9.43       -5.49     17.52 o 
   0 -15   8       14.70      -24.39     36.65 o 
   1 -15   8       28.73       23.02     25.30 o 
   2 -15   8        4.09       -6.39     16.66 o 
  -3 -14   8        8.92        8.22     14.32 o 
  -2 -14   8      151.97      181.20     59.31 o 
  -1 -14   8       31.41       19.21     14.72 o 
   0 -14   8      360.66      358.33     86.28 o 
   1 -14   8       58.54       58.64     23.83 o 
   2 -14   8        8.25       13.89     10.92 o 
   3 -14   8       12.59       -3.32     14.39 o 
  -4 -13   8        1.54       -6.57      7.48 o 
  -3 -13   8      102.68      156.86     57.89 o 
  -2 -13   8       11.16       17.28     14.90 o 
  -1 -13   8       57.45       70.98     22.94 o 
   0 -13   8        1.21       -4.62      4.62 o 
   1 -13   8      169.34      161.36     37.93 o 
   2 -13   8        5.60       16.71     14.27 o 
   3 -13   8        7.86       -0.40      5.24 o 
   4 -13   8       23.96        9.83     23.23 o 
  -5 -12   8        2.98       19.35     29.01 o 
  -4 -12   8       91.08       83.13     37.29 o 
  -3 -12   8       39.72       35.31     20.79 o 
  -2 -12   8      684.32      672.64     71.92 o 
  -1 -12   8      197.51      185.28     35.83 o 
   0 -12   8      256.52      207.89     37.10 o 
   1 -12   8       45.89       63.21     31.53 o 
   2 -12   8       36.26       34.23     17.81 o 
   3 -12   8        0.15        8.08     11.84 o 
   4 -12   8       33.85       74.58     33.28 o 
   5 -12   8      152.64      147.72     44.55 o 
  -5 -11   8       74.03       57.87     32.80 o 
  -4 -11   8      200.63      157.50     61.13 o 
  -3 -11   8      233.36      285.89     73.40 o 
  -2 -11   8      110.22      132.36     29.91 o 
  -1 -11   8      393.60      414.63     53.78 o 
   0 -11   8       16.95        4.19      6.41 o 
   1 -11   8      124.60      118.78     26.89 o 
   2 -11   8      237.16      280.95     51.05 o 
   3 -11   8      123.81      103.06     30.88 o 
   4 -11   8      116.81      108.16     36.76 o 
   5 -11   8      166.66      170.33     44.42 o 
  -6 -10   8       11.68        6.53     14.87 o 
  -5 -10   8        0.62       -4.14     21.35 o 
  -4 -10   8      568.82      731.32    124.21 o 
  -3 -10   8      130.78      124.83     26.92 o 
  -2 -10   8      568.78      519.22     56.61 o 
  -1 -10   8       51.47       70.82     21.42 o 
   0 -10   8      420.87      417.85     50.52 o 
   1 -10   8       90.90       99.38     22.66 o 
   2 -10   8      388.44      460.83     61.25 o 
   3 -10   8      464.95      445.93     62.99 o 
   4 -10   8       20.22       28.37     19.78 o 
   5 -10   8        8.19        2.81      8.64 o 
   6 -10   8       17.46       19.54     12.66 o 
  -6  -9   8        4.55       -7.28      7.28 o 
  -5  -9   8        6.39       13.44     20.07 o 
  -4  -9   8        7.16       41.20     29.28 o 
  -3  -9   8      276.76      231.57     34.86 o 
  -2  -9   8       32.86       29.00     12.63 o 
  -1  -9   8      466.20      492.69     53.32 o 
   0  -9   8      734.59      757.10     66.19 o 
   1  -9   8      687.09      643.57     41.88 o 
   2  -9   8      556.18      537.85     34.56 o 
   3  -9   8       97.44       59.06     18.62 o 
   4  -9   8      140.78      108.46     31.33 o 
   5  -9   8       65.05       64.98     26.48 o 
   6  -9   8       92.14      173.05     44.76 o 
  -7  -8   8       53.01       89.55     52.06 o 
  -6  -8   8       81.62       84.20     44.71 o 
  -5  -8   8       12.53       14.26     15.59 o 
  -4  -8   8     1262.97     1334.49    153.79 o 
  -3  -8   8        5.89        6.18      6.82 o 
  -2  -8   8      159.10      196.06     31.51 o 
  -1  -8   8      902.32      961.90     71.93 o 
   0  -8   8      149.33      179.16     30.69 o 
   1  -8   8       11.85        7.41      4.06 o 
   2  -8   8     1527.60     1528.58     49.83 o 
   3  -8   8     1713.83     1754.46    112.43 o 
   4  -8   8       48.23       78.37     26.81 o 
   5  -8   8      135.00      145.96     39.19 o 
   6  -8   8       16.64       18.56     14.81 o 
  -7  -7   8        2.29       21.67     29.94 o 
  -6  -7   8      166.86      164.25     63.43 o 
  -5  -7   8       61.29       52.69     32.55 o 
  -4  -7   8      486.27      390.17     78.70 o 
  -3  -7   8        1.01        4.26      7.25 o 
  -2  -7   8     1427.98     1485.49     84.42 o 
  -1  -7   8        0.90        6.08      3.76 o 
   0  -7   8     2756.79     2748.30    115.94 o 
   1  -7   8      838.18      908.66     50.49 o 
   2  -7   8       94.90      103.24     13.41 o 
   3  -7   8     1810.40     1697.40     53.50 o 
   4  -7   8      398.38      400.44     55.18 o 
   5  -7   8       94.44       75.91     27.49 o 
   6  -7   8       47.21       82.73     29.08 o 
  -7  -6   8       11.85       33.83     18.30 o 
  -6  -6   8      441.57      581.80    108.83 o 
  -5  -6   8      301.19      295.99     73.59 o 
  -4  -6   8      130.74      146.18     18.23 o 
  -3  -6   8      810.05      914.52     60.95 o 
  -2  -6   8      710.64      685.21     55.78 o 
  -1  -6   8       74.79       74.89     18.02 o 
   0  -6   8     2977.79     3140.56    120.22 o 
   1  -6   8      598.28      550.40     38.70 o 
   2  -6   8        4.10        6.06      3.61 o 
   3  -6   8       57.87       66.67     11.13 o 
   4  -6   8      446.73      472.66     35.50 o 
   5  -6   8       26.81       20.12     17.46 o 
   6  -6   8       13.45       47.20     22.02 o 
   7  -6   8       73.02      114.13     40.75 o 
  -7  -5   8        0.93       25.24     29.08 o 
  -6  -5   8       24.49       41.82     33.10 o 
  -5  -5   8      140.64       98.14     40.27 o 
  -4  -5   8       69.23       81.27     12.05 o 
  -3  -5   8     1262.16     1426.14     81.49 o 
  -2  -5   8     6065.23     6148.80    261.88 o 
  -1  -5   8     1718.44     1937.95    135.30 o 
   0  -5   8        3.42        0.21      8.13 o 
   1  -5   8       87.20      107.62     17.23 o 
   2  -5   8       42.10       41.92      8.23 o 
   3  -5   8      383.20      417.19     29.53 o 
   4  -5   8      781.17      826.47     51.18 o 
   5  -5   8      616.50      630.32     69.63 o 
   6  -5   8       27.74       26.26     15.06 o 
   7  -5   8        3.84       25.73     14.05 o 
  -7  -4   8        3.06      -31.80     31.80 o 
  -6  -4   8      737.81      905.61    131.88 o 
  -5  -4   8       67.71       69.28     28.51 o 
  -4  -4   8      673.45      668.77     48.53 o 
  -3  -4   8      828.62      969.78     92.10 o 
  -2  -4   8       28.90       25.59     14.97 o 
  -1  -4   8      101.51       72.89     26.08 o 
   0  -4   8     2717.56     2796.66    157.58 o 
   1  -4   8      770.09      792.37     40.13 o 
   2  -4   8     3011.03     2872.42     73.98 o 
   3  -4   8     2120.90     2203.15     69.08 o 
   4  -4   8       65.95       60.58     14.23 o 
   5  -4   8      884.30      880.83     59.71 o 
   6  -4   8       30.65       39.57     15.20 o 
   7  -4   8       18.74       16.49     18.25 o 
  -7  -3   8       46.42       27.90     20.48 o 
  -6  -3   8       39.77        7.39     23.54 o 
  -5  -3   8       63.17       59.96     28.98 o 
  -4  -3   8      959.19      851.35     72.05 o 
  -3  -3   8      368.45      367.60     41.48 o 
  -2  -3   8     2699.68     2705.51    115.65 o 
  -1  -3   8      214.51      168.02     42.78 o 
   0  -3   8     1029.44      990.26     94.42 o 
   1  -3   8     2978.29     3073.87     79.32 o 
   2  -3   8     6134.97     6145.05    130.97 o 
   3  -3   8      599.96      568.95     34.17 o 
   4  -3   8      620.75      628.28     47.10 o 
   5  -3   8      539.82      530.66     57.02 o 
   6  -3   8      254.27      227.97     48.41 o 
   7  -3   8       26.95       37.86     31.34 o 
  -8  -2   8      195.74      246.53     83.60 o 
  -7  -2   8       13.73       41.79     26.70 o 
  -6  -2   8       13.86      -12.69     12.69 o 
  -5  -2   8      234.24      210.33     56.87 o 
  -4  -2   8     1130.07     1161.68     72.95 o 
  -3  -2   8        0.76       17.61     11.50 o 
  -2  -2   8     6613.75     6819.85    149.00 o 
  -1  -2   8      511.69      555.58     40.04 o 
   0  -2   8     2835.69     2977.38     80.89 o 
   1  -2   8     2238.51     1749.43   1186.15 o 
   2  -2   8     5070.72     4996.47    105.87 o 
   3  -2   8        7.93        5.13      3.44 o 
   4  -2   8      103.39       89.89     23.96 o 
   5  -2   8     1538.55     1515.81     86.59 o 
   6  -2   8      452.30      450.14     49.80 o 
   7  -2   8        4.09       -5.44      5.44 o 
  -8  -1   8       23.05       68.93     43.65 o 
  -7  -1   8        0.55       28.70     34.86 o 
  -6  -1   8        5.37       29.63     18.03 o 
  -5  -1   8      326.97      307.98     51.78 o 
  -4  -1   8     6374.46     6528.00    217.27 o 
  -3  -1   8        1.21        5.70      6.13 o 
  -2  -1   8      207.86      204.64     20.22 o 
  -1  -1   8       85.06      105.46     16.74 o 
   0  -1   8      394.10      425.51     24.40 o 
   1  -1   8      340.20      422.04     66.24 o 
   2  -1   8     6265.55     5971.71    194.55 o 
   3  -1   8     1054.37     1097.15     58.71 o 
   4  -1   8      517.35      529.68     61.48 o 
   5  -1   8       73.44       44.94     17.92 o 
   6  -1   8        1.96        2.45      3.48 o 
   7  -1   8       21.37       12.87     21.08 o 
  -7   0   8        5.60       11.54      5.01 o 
  -6   0   8      296.12      314.58     57.22 o 
  -5   0   8        0.34        4.80     10.70 o 
  -4   0   8       37.68       32.57     24.61 o 
  -3   0   8        2.45        3.57      7.13 o 
  -2   0   8      377.49      436.70     38.47 o 
  -1   0   8      166.80      148.89     16.83 o 
   0   0   8     7177.41     7258.62    134.03 o 
   1   0   8      704.72      754.74     68.11 o 
   2   0   8      517.46      533.35     32.54 o 
   3   0   8      297.16      299.54     30.50 o 
   4   0   8      104.93       52.42     36.38 o 
   5   0   8      124.61       81.25     35.77 o 
   6   0   8      562.31      615.75     79.37 o 
   7   0   8      115.76      101.70     43.86 o 
  -7   1   8        6.80       -5.73     11.81 o 
  -6   1   8      548.06      530.41     62.59 o 
  -5   1   8      199.75      202.37     34.21 o 
  -4   1   8     2204.95     2442.60    114.34 o 
  -3   1   8        0.50       -0.05      3.37 o 
  -2   1   8     2457.42     2602.71     92.21 o 
  -1   1   8       87.75      111.82     12.12 o 
   0   1   8     3684.23     3727.51     96.95 o 
   1   1   8        0.50        0.36      1.85 o 
   2   1   8      173.13      137.55     30.48 o 
   3   1   8      829.15      806.76     64.08 o 
   4   1   8      662.43      359.18    314.43 o 
   5   1   8      227.44      213.84     37.22 o 
   6   1   8      132.36      180.02     61.27 o 
   7   1   8       59.85       69.60     43.40 o 
  -7   2   8        0.11      -10.27     18.54 o 
  -6   2   8      125.67      145.98     32.27 o 
  -5   2   8       86.34       55.62     17.34 o 
  -4   2   8      405.04      438.37     48.13 o 
  -3   2   8        3.43        1.88     12.92 o 
  -2   2   8     1400.56     1307.97     86.23 o 
  -1   2   8       68.04       65.49     13.27 o 
   0   2   8       60.60       45.11     11.14 o 
   1   2   8      174.30      192.44     23.80 o 
   2   2   8      334.79      308.77     47.10 o 
   3   2   8      109.67       87.02     26.40 o 
   4   2   8     2555.92     1951.33   1136.35 o 
   5   2   8      159.70       65.88     57.56 o 
   6   2   8        5.20       41.70     29.23 o 
   7   2   8       56.51       59.17     36.59 o 
  -7   3   8       26.42        2.63      9.06 o 
  -6   3   8      268.40      355.17     51.73 o 
  -5   3   8      130.79      128.42     28.66 o 
  -4   3   8       29.16       86.07     41.59 o 
  -3   3   8      151.62      114.57     28.21 o 
  -2   3   8      413.15      517.07     55.52 o 
  -1   3   8      389.03      407.72     46.55 o 
   0   3   8     4141.58     4213.78    135.82 o 
   1   3   8       79.64       78.66     18.95 o 
   2   3   8     2803.20     3024.38    154.02 o 
   3   3   8      517.38      528.72     66.34 o 
   4   3   8       38.09       47.96     23.51 o 
   5   3   8       60.42       52.51     35.77 o 
   6   3   8       10.97        0.60     21.39 o 
  -7   4   8        2.00       -9.72     22.87 o 
  -6   4   8        2.45        6.85     13.63 o 
  -5   4   8       13.48       47.81     27.11 o 
  -4   4   8        5.66        4.49     18.49 o 
  -3   4   8       30.96       21.84      8.02 o 
  -2   4   8     2841.35     2873.41    135.89 o 
  -1   4   8      179.19      185.45     31.90 o 
   0   4   8       31.83       41.64     15.03 o 
   1   4   8       36.24       22.66     11.08 o 
   2   4   8      319.48      343.12     71.22 o 
   3   4   8        8.84        9.56     19.81 o 
   4   4   8     1355.82     1280.72    153.18 o 
   5   4   8      464.38      488.10     99.89 o 
   6   4   8      103.38      110.84     48.85 o 
  -7   5   8        9.39       22.64     18.77 o 
  -6   5   8       63.03       98.28     53.76 o 
  -5   5   8       59.94       94.60     30.09 o 
  -4   5   8      410.33      477.96     64.90 o 
  -3   5   8      105.45      115.19     29.47 o 
  -2   5   8      876.15      840.01     76.50 o 
  -1   5   8      349.77      392.48     49.39 o 
   0   5   8        0.27        1.98      6.34 o 
   1   5   8      227.41      213.46     57.24 o 
   2   5   8     1714.45     1692.50    166.01 o 
   3   5   8       50.35       53.86     37.78 o 
   4   5   8      369.54      431.67     92.34 o 
   5   5   8        4.19        8.51     21.25 o 
   6   5   8      129.28      195.65     71.19 o 
  -6   6   8        5.96       22.08     35.33 o 
  -5   6   8        5.52      -18.13     30.98 o 
  -4   6   8      318.21      297.01     50.84 o 
  -3   6   8       20.44        8.78      8.80 o 
  -2   6   8      927.99      923.76     84.65 o 
  -1   6   8       54.21       52.65     17.94 o 
   0   6   8       41.64       26.83     18.41 o 
   1   6   8       14.31       11.25     12.35 o 
   2   6   8     1129.66     1267.49    147.67 o 
   3   6   8       32.86       71.68     41.28 o 
   4   6   8      185.00      204.39     62.04 o 
   5   6   8       36.01       48.88     27.29 o 
  -6   7   8       21.37       47.34     45.47 o 
  -5   7   8       13.65       15.98      7.12 o 
  -4   7   8        4.00        9.84     12.71 o 
  -3   7   8      169.68      181.99     39.10 o 
  -2   7   8      714.69      740.24     79.65 o 
  -1   7   8       23.14       31.26     14.51 o 
   0   7   8     1455.99     1517.78    107.45 o 
   1   7   8      193.21      233.39     63.90 o 
   2   7   8        4.27       29.97     29.30 o 
   3   7   8      111.97      105.55     48.40 o 
   4   7   8       40.10       17.67      5.54 o 
   5   7   8       55.68       33.90     27.00 o 
  -5   8   8       31.64       14.48     15.82 o 
  -4   8   8      288.10      295.25     88.10 o 
  -3   8   8       10.03       21.67      8.58 o 
  -2   8   8       64.15       64.73     24.20 o 
  -1   8   8        8.33       11.08      9.25 o 
   0   8   8      105.96      150.64     35.73 o 
   1   8   8       55.84       54.98     36.04 o 
   2   8   8      199.97      247.11     73.02 o 
   3   8   8       20.36        8.77     24.51 o 
   4   8   8      189.67      205.75     66.52 o 
  -5   9   8       25.32       25.27     26.79 o 
  -4   9   8       50.37       71.81     40.86 o 
  -3   9   8       32.28       11.62     16.34 o 
  -2   9   8       26.59        8.72     18.90 o 
  -1   9   8       12.15       10.69     13.35 o 
   0   9   8      255.56      268.11     51.03 o 
   1   9   8       48.81       74.92     28.12 o 
   2   9   8      116.95      163.01     64.37 o 
   3   9   8       11.85        0.67     21.07 o 
   4   9   8       93.28       45.42     38.41 o 
  -4  10   8       24.28       32.32     27.01 o 
  -3  10   8       56.53       65.38     50.71 o 
  -2  10   8        0.94       -8.68     12.90 o 
  -1  10   8       39.46       23.82     19.96 o 
   0  10   8      100.96      109.91     35.73 o 
   1  10   8        7.04       23.69     16.70 o 
   2  10   8        9.18       -6.47     27.74 o 
   3  10   8       20.60       40.44     31.07 o 
  -3  11   8       14.59       11.99     28.35 o 
  -2  11   8       64.48       36.21     34.22 o 
  -1  11   8       47.93       38.56     24.17 o 
   0  11   8       25.28       51.09     26.98 o 
   1  11   8        1.16       -4.57     16.94 o 
   2  11   8       14.88       12.60     11.61 o 
  -2 -15   9       45.60       24.19      9.23 o 
  -1 -15   9        1.33        9.55     23.67 o 
   0 -15   9        7.93       46.07     31.74 o 
   1 -15   9       17.15       21.67     18.01 o 
   2 -15   9        5.16        7.57     14.29 o 
  -3 -14   9        6.00        5.00     20.84 o 
  -2 -14   9        2.19       -1.09     12.08 o 
  -1 -14   9      101.23       97.25     30.93 o 
   0 -14   9       79.74       65.77     35.90 o 
   1 -14   9      358.30      384.85     69.25 o 
   2 -14   9       49.99       52.95     25.53 o 
   3 -14   9        0.75        5.30     16.25 o 
  -4 -13   9        7.52       -9.88     17.96 o 
  -3 -13   9        0.30      -32.06     37.32 o 
  -2 -13   9      139.34      132.63     33.71 o 
  -1 -13   9      139.71      140.13     34.29 o 
   0 -13   9       66.63       94.05     45.46 o 
   1 -13   9       34.66       43.73     19.42 o 
   2 -13   9       47.87       53.87     25.06 o 
   3 -13   9       34.95       30.88     14.69 o 
   4 -13   9        1.11       17.00     13.57 o 
  -5 -12   9       58.72       42.85     29.07 o 
  -4 -12   9       51.36       34.95     20.47 o 
  -3 -12   9       26.49       48.69     33.88 o 
  -2 -12   9      102.22      113.08     30.77 o 
  -1 -12   9      366.75      400.46     56.53 o 
   0 -12   9      142.70      156.07     33.43 o 
   1 -12   9      286.52      280.90     71.18 o 
   2 -12   9       30.82        1.26     10.57 o 
   3 -12   9       31.57       27.51     21.30 o 
   4 -12   9       86.92       82.94     30.88 o 
   5 -12   9       23.07       62.05     29.09 o 
  -5 -11   9      113.10      100.71     50.28 o 
  -4 -11   9       66.67       87.41     39.91 o 
  -3 -11   9      485.15      556.94    102.68 o 
  -2 -11   9      535.15      591.82     64.89 o 
  -1 -11   9       43.31       24.68     12.75 o 
   0 -11   9      278.95      296.87     45.41 o 
   1 -11   9        2.75       -2.32      5.44 o 
   2 -11   9      437.40      421.71     62.47 o 
   3 -11   9      132.92      179.96     42.00 o 
   4 -11   9      133.90      145.79     40.33 o 
   5 -11   9       98.06       93.47     32.87 o 
  -6 -10   9       42.08       20.19     36.08 o 
  -5 -10   9       38.00       34.85     34.67 o 
  -4 -10   9       53.30       39.14     25.89 o 
  -3 -10   9       26.47       40.64     16.05 o 
  -2 -10   9      515.08      476.31     56.88 o 
  -1 -10   9      893.89      908.01     77.13 o 
   0 -10   9      448.70      456.74     53.81 o 
   1 -10   9       23.21       28.56     14.17 o 
   2 -10   9      169.53      184.64     37.95 o 
   3 -10   9        0.08       14.11     13.11 o 
   4 -10   9       77.54       68.73     24.49 o 
   5 -10   9       84.11      129.86     38.64 o 
  -6  -9   9       47.32       64.79     46.60 o 
  -5  -9   9        5.79      -15.15     21.38 o 
  -4  -9   9        5.19        1.33     14.68 o 
  -3  -9   9      655.85      609.42     58.96 o 
  -2  -9   9     1188.09     1196.96     85.92 o 
  -1  -9   9      485.55      526.36     57.35 o 
   0  -9   9      843.77      918.14     75.01 o 
   1  -9   9      518.50      536.92     54.39 o 
   2  -9   9      140.39      125.57     18.68 o 
   3  -9   9      690.61      738.34     76.31 o 
   4  -9   9       36.69       45.75     19.56 o 
   5  -9   9        1.65       -5.49      8.19 o 
   6  -9   9       49.47       73.50     28.03 o 
  -6  -8   9       76.42       89.70     51.05 o 
  -5  -8   9       16.01       35.55     25.21 o 
  -4  -8   9       76.42       65.01     31.97 o 
  -3  -8   9      424.72      475.88     49.51 o 
  -2  -8   9      562.75      613.29     58.98 o 
  -1  -8   9      154.22      160.30     30.87 o 
   0  -8   9       52.19       40.75     15.70 o 
   1  -8   9      316.21      314.83     40.95 o 
   2  -8   9        8.61        7.47      4.41 o 
   3  -8   9      209.81      282.38     45.11 o 
   4  -8   9      657.76      624.74     72.05 o 
   5  -8   9       12.98        1.20      4.40 o 
   6  -8   9        6.82        6.42      8.52 o 
  -7  -7   9       42.49       57.13     35.63 o 
  -6  -7   9       30.15       16.84     13.73 o 
  -5  -7   9      459.31      458.70     95.71 o 
  -4  -7   9       91.37       65.72     13.58 o 
  -3  -7   9        1.03        0.37      6.40 o 
  -2  -7   9       33.02       25.33     12.92 o 
  -1  -7   9       32.70       48.32     15.28 o 
   0  -7   9     1842.67     1884.32     99.72 o 
   1  -7   9     2567.00     2640.77    116.89 o 
   2  -7   9     1323.21     1311.20     51.52 o 
   3  -7   9      196.97      188.11     22.89 o 
   4  -7   9        4.85       -1.17     11.92 o 
   5  -7   9       43.42       66.18     26.94 o 
   6  -7   9        5.50        4.42     10.65 o 
  -7  -6   9        5.34       21.39      8.86 o 
  -6  -6   9        4.74        8.01      3.75 o 
  -5  -6   9       44.89       64.14     34.90 o 
  -4  -6   9      161.79      162.77     21.10 o 
  -3  -6   9      699.44      673.39     56.56 o 
  -2  -6   9      381.89      375.58     43.53 o 
  -1  -6   9     3235.74     3341.92    131.36 o 
   0  -6   9      926.94     1006.57     71.85 o 
   1  -6   9       25.79       17.55      4.87 o 
   2  -6   9      121.36      101.02     16.37 o 
   3  -6   9      154.65      164.33     21.70 o 
   4  -6   9      191.76      180.16     23.10 o 
   5  -6   9      688.21      805.12     81.81 o 
   6  -6   9      129.80      109.79     30.52 o 
  -7  -5   9       51.91       66.78     41.09 o 
  -6  -5   9       70.30       41.52     28.48 o 
  -5  -5   9      262.15      318.30     75.19 o 
  -4  -5   9      114.68      101.73     20.69 o 
  -3  -5   9     1734.90     2050.19    149.98 o 
  -2  -5   9      534.82      528.60     79.05 o 
  -1  -5   9     6206.08     6640.88    268.99 o 
   0  -5   9      216.77      222.63     46.01 o 
   1  -5   9     4851.21     4822.76    110.72 o 
   2  -5   9        7.24        1.85      2.85 o 
   3  -5   9       10.06        6.65      5.41 o 
   4  -5   9      134.70      157.93     23.00 o 
   5  -5   9      136.85      176.36     37.55 o 
   6  -5   9       39.03       53.31     19.56 o 
   7  -5   9        2.13       20.47     30.86 o 
  -7  -4   9        4.52        8.04      8.90 o 
  -6  -4   9        1.02       13.48     13.67 o 
  -5  -4   9      313.46      350.53     78.40 o 
  -4  -4   9      172.92      192.44     29.52 o 
  -3  -4   9        2.88       -7.89     20.44 o 
  -2  -4   9       10.43       33.74     15.55 o 
  -1  -4   9      669.90      589.48     78.90 o 
   0  -4   9      844.14      872.27     93.25 o 
   1  -4   9      820.59      765.35     45.20 o 
   2  -4   9      148.31      141.34     21.51 o 
   3  -4   9     1193.69     1211.85     60.29 o 
   4  -4   9      171.17      161.95     24.20 o 
   5  -4   9       66.71       72.05     17.74 o 
   6  -4   9       94.87       98.64     29.43 o 
   7  -4   9        0.78       -3.73      3.73 o 
  -7  -3   9      279.97      376.94     92.04 o 
  -6  -3   9       10.24       -0.46     15.97 o 
  -5  -3   9      345.08      444.61     86.39 o 
  -4  -3   9        3.64       14.11     21.57 o 
  -3  -3   9       12.50        6.21      9.03 o 
  -2  -3   9       15.36       31.92      9.45 o 
  -1  -3   9    11159.87    11939.38    264.87 o 
   0  -3   9     1927.68     2030.02     99.48 o 
   1  -3   9       48.60       46.41      9.07 o 
   2  -3   9      945.34      964.71     51.21 o 
   3  -3   9       71.72       72.76     12.56 o 
   4  -3   9        9.06        8.12     12.90 o 
   5  -3   9      158.41      185.69     28.59 o 
   6  -3   9      574.63      618.91     78.80 o 
   7  -3   9        4.31       -0.21     18.58 o 
  -7  -2   9       26.36       54.69     43.63 o 
  -6  -2   9       11.71       20.23     34.08 o 
  -5  -2   9       32.32      112.70     46.39 o 
  -4  -2   9       87.27       81.09     41.13 o 
  -3  -2   9     1636.72     1640.59     97.37 o 
  -2  -2   9       35.26       37.39      9.52 o 
  -1  -2   9       13.88       12.59      6.31 o 
   0  -2   9       96.15       98.82     13.88 o 
   1  -2   9      682.76      611.91    206.55 o 
   2  -2   9       33.90       35.67     16.62 o 
   3  -2   9     3472.23     3580.93    115.56 o 
   4  -2   9      364.70      368.33     40.66 o 
   5  -2   9       81.51       57.03     28.99 o 
   6  -2   9      103.22       97.63     24.28 o 
   7  -2   9       83.69      138.14     72.42 o 
  -7  -1   9      359.57      454.68     99.10 o 
  -6  -1   9       58.81       72.53     41.72 o 
  -5  -1   9       47.79       73.70     39.42 o 
  -4  -1   9       43.63       23.58     13.45 o 
  -3  -1   9      995.01      942.01    109.64 o 
  -2  -1   9      219.95      160.08     31.40 o 
  -1  -1   9       30.59       18.77      5.51 o 
   0  -1   9       10.24       10.47      5.32 o 
   1  -1   9     2957.48     3075.88     98.45 o 
   2  -1   9      301.27      257.52     26.27 o 
   3  -1   9     1741.80     1825.18     74.31 o 
   4  -1   9      435.68      407.77     55.03 o 
   5  -1   9        0.48       -3.89      4.23 o 
   6  -1   9       33.89       61.48     27.11 o 
   7  -1   9       68.70      111.96     60.71 o 
  -7   0   9       27.94       44.55     29.97 o 
  -6   0   9        1.97        8.52     14.09 o 
  -5   0   9       46.48       21.83      8.10 o 
  -4   0   9       34.52       36.03     10.77 o 
  -3   0   9      505.46      579.43     49.16 o 
  -2   0   9       18.45       15.59      6.03 o 
  -1   0   9     5474.46     5655.78    110.31 o 
   0   0   9      224.37      235.29     23.16 o 
   1   0   9     3517.90     3333.92    151.92 o 
   2   0   9      121.54      119.10     16.63 o 
   3   0   9     1349.39     1300.23     63.71 o 
   4   0   9       49.54       35.15     14.50 o 
   5   0   9       22.16       11.61      8.80 o 
   6   0   9       56.92       83.26     40.11 o 
   7   0   9      164.54      234.00     70.31 o 
  -7   1   9       71.69      101.44     34.97 o 
  -6   1   9       59.37       81.59     24.70 o 
  -5   1   9        6.52       15.05      9.60 o 
  -4   1   9      741.35      759.99     64.00 o 
  -3   1   9     1861.97     1996.18     95.74 o 
  -2   1   9       35.49       27.73      8.36 o 
  -1   1   9     2128.51     2094.26     58.82 o 
   0   1   9        2.27        7.86      3.22 o 
   1   1   9       13.43       28.29      7.89 o 
   2   1   9       20.74       16.77      7.86 o 
   3   1   9     1976.84     1829.92    144.64 o 
   4   1   9     1148.63      742.39    618.98 o 
   5   1   9      374.83      217.86    210.02 o 
   6   1   9       15.45       52.56     35.72 o 
  -7   2   9        6.29       -0.81     15.73 o 
  -6   2   9       32.45       45.43     19.14 o 
  -5   2   9      929.43     1042.39     84.55 o 
  -4   2   9        1.84       -0.12      9.54 o 
  -3   2   9        4.70       13.41     13.38 o 
  -2   2   9        4.37        8.02     14.03 o 
  -1   2   9       12.68       -0.69      7.67 o 
   0   2   9       27.97       18.99      8.54 o 
   1   2   9     5423.04     5574.98    125.86 o 
   2   2   9      501.67      555.91     66.18 o 
   3   2   9       65.35       61.27     15.96 o 
   4   2   9       56.45       52.50     25.19 o 
   5   2   9      209.35      113.07     78.07 o 
   6   2   9        8.79        0.89     16.76 o 
  -7   3   9        0.78        2.77     12.89 o 
  -6   3   9        0.08      -14.80     14.80 o 
  -5   3   9      361.67      344.45     49.46 o 
  -4   3   9       49.87       60.87     23.45 o 
  -3   3   9        2.48        5.54     10.11 o 
  -2   3   9       47.01       55.07     18.33 o 
  -1   3   9     1947.75     2077.49    107.98 o 
   0   3   9      414.41      434.51     44.99 o 
   1   3   9      950.93      884.19     44.45 o 
   2   3   9       64.73       97.45     27.01 o 
   3   3   9      240.84      248.94     46.63 o 
   4   3   9       22.70       42.28     22.90 o 
   5   3   9      190.49      245.69     72.28 o 
   6   3   9      119.94      179.70     64.81 o 
  -7   4   9       84.48       47.74     16.74 o 
  -6   4   9        0.06       -2.44      9.51 o 
  -5   4   9      138.61      226.63     49.67 o 
  -4   4   9        1.46        3.58      8.01 o 
  -3   4   9       72.43       76.38     22.68 o 
  -2   4   9        0.17       -4.25      9.35 o 
  -1   4   9     2502.70     2508.72    123.38 o 
   0   4   9      146.23      147.47     28.32 o 
   1   4   9       50.88       50.20     17.02 o 
   2   4   9      224.99      240.53     61.02 o 
   3   4   9      228.80      242.95     63.53 o 
   4   4   9      171.28      196.22     64.27 o 
   5   4   9      446.97      517.05    105.13 o 
   6   4   9       16.29       20.65     22.64 o 
  -6   5   9       14.44       27.20     21.89 o 
  -5   5   9      169.82      239.51     50.41 o 
  -4   5   9       27.44       36.32     18.26 o 
  -3   5   9        5.97        0.63      8.50 o 
  -2   5   9      299.42      295.80     47.51 o 
  -1   5   9       71.45       91.78     24.53 o 
   0   5   9        9.26       -4.01      4.87 o 
   1   5   9      260.78      261.34     40.15 o 
   2   5   9       25.37       63.06     36.24 o 
   3   5   9      473.77      515.50     99.58 o 
   4   5   9        5.47       41.67     37.33 o 
   5   5   9        2.71       -7.17     21.02 o 
  -6   6   9       10.69       28.17     35.19 o 
  -5   6   9        8.77       42.55     33.58 o 
  -4   6   9       13.32       -6.25     11.28 o 
  -3   6   9      212.32      176.67     38.23 o 
  -2   6   9        0.18       19.10     15.65 o 
  -1   6   9      565.86      557.79     64.12 o 
   0   6   9       33.55       38.89     18.59 o 
   1   6   9      218.26      244.71     40.98 o 
   2   6   9        7.79       -7.11     17.86 o 
   3   6   9      101.27       93.39     42.38 o 
   4   6   9        7.71       32.80     30.77 o 
   5   6   9      272.07      300.51     83.84 o 
  -6   7   9        1.52       39.21     38.16 o 
  -5   7   9        0.39      -22.76     34.22 o 
  -4   7   9       24.42       27.47     15.75 o 
  -3   7   9      153.16      176.33     40.33 o 
  -2   7   9      131.37      157.16     36.25 o 
  -1   7   9      117.44      139.77     36.06 o 
   0   7   9       17.87       16.57     22.34 o 
   1   7   9      196.32      195.18     40.02 o 
   2   7   9        1.15        7.88     20.61 o 
   3   7   9      225.63      221.77     75.76 o 
   4   7   9       70.17      106.32     47.92 o 
   5   7   9        6.01        3.56      6.01 o 
  -5   8   9        1.35      -21.35     37.13 o 
  -4   8   9       17.50       17.78     16.20 o 
  -3   8   9      250.70      285.17     53.50 o 
  -2   8   9        2.60        4.85      9.70 o 
  -1   8   9       18.81        7.92     15.53 o 
   0   8   9      178.61      206.83     42.92 o 
   1   8   9      119.96      119.97     35.49 o 
   2   8   9        6.74       27.50     34.86 o 
   3   8   9      202.71      282.72     85.23 o 
   4   8   9        0.53       18.69     26.66 o 
  -4   9   9        3.23       -7.63     12.78 o 
  -3   9   9        2.33        4.73     14.44 o 
  -2   9   9       38.03       36.25      6.53 o 
  -1   9   9        4.42        5.09      4.57 o 
   0   9   9        0.15        0.42     13.54 o 
   1   9   9      202.21      275.82     52.31 o 
   2   9   9       15.14       62.08     40.07 o 
   3   9   9       11.01       -5.09     30.06 o 
  -3  10   9       48.96       54.54     31.95 o 
  -2  10   9       25.52       24.30      8.92 o 
  -1  10   9       65.80       48.25     13.85 o 
   0  10   9       62.91       58.03     20.40 o 
   1  10   9       22.78       41.52     21.75 o 
   2  10   9       11.27       -5.64     10.44 o 
  -2  11   9        3.90      -33.06     34.06 o 
  -1  11   9        9.88       30.19     24.22 o 
   0  11   9        3.52       -8.47     12.19 o 
   1  11   9       32.20       40.23     24.30 o 
  -2 -15  10        0.33      -22.39     24.66 o 
  -1 -15  10       96.08      108.48     53.55 o 
   0 -15  10        0.15      -13.05     25.78 o 
   1 -15  10        0.38       26.58     21.13 o 
  -3 -14  10       20.52       24.66     28.88 o 
  -2 -14  10       94.60       71.71     37.79 o 
  -1 -14  10       95.23       57.45     22.64 o 
   0 -14  10       20.67       32.92     36.16 o 
   1 -14  10       84.18       88.00     31.75 o 
   2 -14  10        7.28       42.89     24.50 o 
   3 -14  10       98.84      125.04     39.43 o 
  -4 -13  10        1.69       23.14     26.98 o 
  -3 -13  10       81.71       62.96     38.71 o 
  -2 -13  10       34.51       31.40     16.50 o 
  -1 -13  10       61.09       55.96     21.91 o 
   0 -13  10      149.55      156.86     56.78 o 
   1 -13  10      158.43      188.39     44.68 o 
   2 -13  10       61.05      109.46     35.60 o 
   3 -13  10       29.75       30.06     18.03 o 
   4 -13  10       35.37       54.36     29.22 o 
  -5 -12  10        3.23       40.27     29.99 o 
  -4 -12  10      130.29      154.12     61.28 o 
  -3 -12  10      129.77      128.92     52.41 o 
  -2 -12  10       45.53       43.27     18.47 o 
  -1 -12  10      160.56      182.91     38.78 o 
   0 -12  10      183.62      218.18     41.77 o 
   1 -12  10      180.06      136.27     48.25 o 
   2 -12  10      107.73      142.06     36.55 o 
   3 -12  10      126.47      145.53     39.52 o 
   4 -12  10       81.49       96.55     34.24 o 
  -5 -11  10      102.22       92.60     42.74 o 
  -4 -11  10       35.65       54.20     28.01 o 
  -3 -11  10       41.92       70.46     41.12 o 
  -2 -11  10        0.29        4.64     11.92 o 
  -1 -11  10       84.14       81.80     25.70 o 
   0 -11  10      544.75      624.72     67.63 o 
   1 -11  10        3.44        4.47      6.95 o 
   2 -11  10       12.96        4.74     14.13 o 
   3 -11  10      150.30      157.93     37.58 o 
   4 -11  10       27.94       38.73     20.40 o 
   5 -11  10       11.81       17.37     14.87 o 
  -6 -10  10      396.00      480.58    118.25 o 
  -5 -10  10       27.07       39.17     26.00 o 
  -4 -10  10       21.52       26.21     20.24 o 
  -3 -10  10       67.51       64.12     20.39 o 
  -2 -10  10        1.98        1.43     10.62 o 
  -1 -10  10      387.65      387.52     54.58 o 
   0 -10  10      198.18      238.15     41.20 o 
   1 -10  10     2198.39     2070.91    114.39 o 
   2 -10  10       65.68       64.02     22.44 o 
   3 -10  10       10.29       12.78     12.33 o 
   4 -10  10      176.25      209.93     45.24 o 
   5 -10  10       22.65       28.75     20.07 o 
  -6  -9  10        7.05       -0.10     10.84 o 
  -5  -9  10      104.57       94.65     49.68 o 
  -4  -9  10       81.99       88.23     39.85 o 
  -3  -9  10       61.17       79.36     22.01 o 
  -2  -9  10     3491.92     3581.16    152.57 o 
  -1  -9  10      221.75      272.46     41.83 o 
   0  -9  10      195.51      183.72     34.86 o 
   1  -9  10      138.68      150.89     31.30 o 
   2  -9  10       46.53       49.82     12.94 o 
   3  -9  10       39.84       54.21     28.88 o 
   4  -9  10      459.76      530.44     70.52 o 
   5  -9  10      266.97      286.26     53.58 o 
   6  -9  10       87.09       93.80     42.71 o 
  -6  -8  10      161.07      197.12     65.23 o 
  -5  -8  10       80.02       92.82     47.47 o 
  -4  -8  10      152.15      186.17     57.04 o 
  -3  -8  10      316.29      342.66     43.67 o 
  -2  -8  10        9.94        9.85      8.57 o 
  -1  -8  10        0.96        8.97      8.95 o 
   0  -8  10       14.35       15.56      7.81 o 
   1  -8  10     1996.18     1996.21    107.84 o 
   2  -8  10      853.77      860.72     52.40 o 
   3  -8  10      103.28      117.65     30.98 o 
   4  -8  10        4.95       15.70     13.97 o 
   5  -8  10        5.74        5.25      9.74 o 
   6  -8  10       12.01       39.61     33.71 o 
  -7  -7  10       14.45       24.76     26.83 o 
  -6  -7  10       33.18       44.01     32.47 o 
  -5  -7  10        1.84       -1.63     15.69 o 
  -4  -7  10       66.27       77.10     16.17 o 
  -3  -7  10       71.58       56.79     17.30 o 
  -2  -7  10     1697.61     1756.47    101.55 o 
  -1  -7  10      388.48      411.71     50.20 o 
   0  -7  10       17.07       18.82      8.49 o 
   1  -7  10      589.90      594.36     58.33 o 
   2  -7  10      816.52      855.15     51.57 o 
   3  -7  10      116.76      102.37     17.42 o 
   4  -7  10      360.96      401.92     55.85 o 
   5  -7  10       45.06       51.25     22.46 o 
   6  -7  10        1.17      -13.00     13.00 o 
  -7  -6  10        3.18       -6.73     12.60 o 
  -6  -6  10        0.14      -16.51     19.03 o 
  -5  -6  10       26.01       62.70     38.08 o 
  -4  -6  10       15.38       12.54      9.99 o 
  -3  -6  10      494.96      427.23     50.67 o 
  -2  -6  10     1391.93     1443.62    138.10 o 
  -1  -6  10     1514.02     1756.91    144.84 o 
   0  -6  10      349.98      346.02     44.82 o 
   1  -6  10        1.05       -0.41      6.04 o 
   2  -6  10      377.76      357.61     32.45 o 
   3  -6  10      257.40      267.05     29.54 o 
   4  -6  10      115.00      116.53     19.97 o 
   5  -6  10      961.80     1002.80     90.14 o 
   6  -6  10       58.42      132.10     39.26 o 
  -7  -5  10       35.00       38.15     24.45 o 
  -6  -5  10       63.94       47.05     32.56 o 
  -5  -5  10       40.55       58.12     32.93 o 
  -4  -5  10     2950.32     3206.95    136.43 o 
  -3  -5  10        5.66        6.29     10.55 o 
  -2  -5  10       29.48       37.55     17.51 o 
  -1  -5  10      637.63      618.72     85.78 o 
   0  -5  10      224.91      258.00     55.82 o 
   1  -5  10      480.08      468.90     39.73 o 
   2  -5  10     2812.66     2838.76     89.29 o 
   3  -5  10     1512.64     1550.98     70.58 o 
   4  -5  10       76.81       91.75     18.36 o 
   5  -5  10        8.74       14.80     10.95 o 
   6  -5  10       21.58       19.29     14.18 o 
  -7  -4  10       15.59       38.34     39.71 o 
  -6  -4  10      214.22      300.14     78.35 o 
  -5  -4  10       42.81       37.08     35.32 o 
  -4  -4  10      647.72      701.83     60.60 o 
  -3  -4  10      108.43      115.41     27.09 o 
  -2  -4  10       23.10       45.75     16.88 o 
  -1  -4  10      810.20      760.40     89.48 o 
   0  -4  10     5317.72     5445.98    245.58 o 
   1  -4  10     1367.82     1463.38     61.39 o 
   2  -4  10       51.69       56.70     12.60 o 
   3  -4  10        6.73       12.66      4.78 o 
   4  -4  10       32.64       28.96      9.09 o 
   5  -4  10      137.50      166.12     29.68 o 
   6  -4  10      346.69      304.97     79.81 o 
   7  -4  10      142.77      190.74     76.44 o 
  -7  -3  10       69.09      105.22     55.95 o 
  -6  -3  10      121.56      162.38     61.70 o 
  -5  -3  10      292.07      305.17     76.69 o 
  -4  -3  10     1652.61     1446.48    321.93 o 
  -3  -3  10       10.62        3.49     11.90 o 
  -2  -3  10     2315.62     2552.22     99.23 o 
  -1  -3  10      249.15      252.06     33.66 o 
   0  -3  10     3321.40     3505.88    101.73 o 
   1  -3  10      111.18       17.48     59.75 o 
   2  -3  10      349.12      376.52     30.37 o 
   3  -3  10      744.11      460.15    347.17 o 
   4  -3  10      231.66      235.40     38.22 o 
   5  -3  10       22.55       38.25     12.93 o 
   6  -3  10        1.20       -3.66     14.07 o 
   7  -3  10       97.47      130.64     65.85 o 
  -7  -2  10        0.14       -0.57     19.33 o 
  -6  -2  10       78.20      121.73     50.05 o 
  -5  -2  10      257.38      293.50     74.32 o 
  -4  -2  10      343.26      323.69     71.01 o 
  -3  -2  10      206.72      179.38     36.49 o 
  -2  -2  10     1841.43     1837.52     83.05 o 
  -1  -2  10      251.99      245.04     21.78 o 
   0  -2  10      460.80      405.29     27.25 o 
   1  -2  10     2162.99     1844.77    849.30 o 
   2  -2  10       46.31        7.52     30.30 o 
   3  -2  10     1648.58     1749.41     68.40 o 
   4  -2  10     1160.91     1303.32     97.57 o 
   5  -2  10       31.68       17.42      9.64 o 
   6  -2  10        2.29        4.36      6.84 o 
   7  -2  10        5.91       33.58     34.57 o 
  -7  -1  10       26.85       36.17     26.15 o 
  -6  -1  10     1381.63     1506.90    174.29 o 
  -5  -1  10        0.91       -3.45      8.08 o 
  -4  -1  10        2.99       12.04     19.08 o 
  -3  -1  10      109.43      114.87     26.67 o 
  -2  -1  10      278.21      286.88     44.37 o 
  -1  -1  10      139.61      108.04     17.95 o 
   0  -1  10     2867.03     2589.64    244.71 o 
   1  -1  10      870.04      889.00     50.26 o 
   2  -1  10     1011.42     1057.14     71.54 o 
   3  -1  10      121.46      111.03     16.68 o 
   4  -1  10       46.90       22.07     20.50 o 
   5  -1  10       75.04       69.13     18.73 o 
   6  -1  10        2.68       12.99     11.46 o 
  -7   0  10        4.79       -1.48     18.49 o 
  -6   0  10        0.54       12.61     16.96 o 
  -5   0  10        0.14        5.22      7.12 o 
  -4   0  10     1410.30     1268.78     85.63 o 
  -3   0  10        9.82       14.57      7.48 o 
  -2   0  10     2530.26     2641.05    127.67 o 
  -1   0  10      270.78      269.49     24.78 o 
   0   0  10     2108.57     2082.80    132.41 o 
   1   0  10      189.23      165.64     33.95 o 
   2   0  10     1911.56     1566.84    825.44 o 
   3   0  10      183.81      190.05     26.81 o 
   4   0  10     1788.83      237.62    879.06 o 
   5   0  10      229.09      280.37     46.52 o 
   6   0  10       44.35       37.93     19.76 o 
  -7   1  10       23.96       11.54     28.53 o 
  -6   1  10      754.49      920.13     86.70 o 
  -5   1  10       23.73       19.68      7.27 o 
  -4   1  10      766.99      846.44     68.74 o 
  -3   1  10        6.29        2.60      4.58 o 
  -2   1  10      864.57      899.12     54.69 o 
  -1   1  10        2.55        5.49      4.39 o 
   0   1  10       29.75       33.30      6.49 o 
   1   1  10     1281.77     1279.36     52.60 o 
   2   1  10     1172.62      988.11     86.95 o 
   3   1  10       33.44       22.06      6.67 o 
   4   1  10      304.81       25.06    178.26 o 
   5   1  10      120.28       65.49     54.52 o 
   6   1  10      148.98      156.94     59.47 o 
  -7   2  10       23.97       20.78     15.60 o 
  -6   2  10        2.05      -12.05     12.49 o 
  -5   2  10       27.93       19.04      8.67 o 
  -4   2  10      418.22      406.02     48.63 o 
  -3   2  10       83.99       97.46     21.04 o 
  -2   2  10      291.97      315.34     45.42 o 
  -1   2  10        9.43        6.45      3.10 o 
   0   2  10      942.95      922.03     58.84 o 
   1   2  10      283.50      284.89     29.07 o 
   2   2  10     3007.38     3135.02    256.01 o 
   3   2  10      552.42      515.92     69.17 o 
   4   2  10       11.83       20.98     11.18 o 
   5   2  10       37.33       23.57     23.22 o 
   6   2  10        7.17        0.05     10.43 o 
  -7   3  10       22.87        4.01     13.04 o 
  -6   3  10        0.53        4.47      9.47 o 
  -5   3  10        9.45       12.15      9.58 o 
  -4   3  10        0.80       13.49      6.59 o 
  -3   3  10      608.31      628.61     71.00 o 
  -2   3  10     1222.84     1298.74     96.15 o 
  -1   3  10       89.81       87.71     23.04 o 
   0   3  10     1654.20     1679.23     99.71 o 
   1   3  10      145.18      145.52     17.88 o 
   2   3  10        4.46       15.55      5.75 o 
   3   3  10        6.41       11.52     12.47 o 
   4   3  10      125.59      117.60     35.55 o 
   5   3  10       90.66       63.66     35.09 o 
   6   3  10      311.55      479.47    108.89 o 
  -6   4  10       59.42       41.89     17.48 o 
  -5   4  10        1.88        6.88      9.45 o 
  -4   4  10      587.93      707.89     83.33 o 
  -3   4  10       15.19       14.76     14.71 o 
  -2   4  10       81.16       74.99     25.17 o 
  -1   4  10        0.01       14.19     11.79 o 
   0   4  10      414.50      379.55     47.36 o 
   1   4  10       55.91       60.84     14.22 o 
   2   4  10     1109.76     1062.46    135.77 o 
   3   4  10      462.39      478.87     93.68 o 
   4   4  10      241.19      309.47     81.35 o 
   5   4  10        1.62      -22.03     26.52 o 
  -6   5  10       38.41       59.63     30.21 o 
  -5   5  10       49.37       68.83     30.52 o 
  -4   5  10        6.89        2.48     11.45 o 
  -3   5  10       99.69       74.56     24.13 o 
  -2   5  10        9.71       10.89     11.81 o 
  -1   5  10        1.59       -1.74     15.98 o 
   0   5  10     1595.16     1629.77    104.37 o 
   1   5  10       79.40       82.35     23.87 o 
   2   5  10      346.89      409.76     87.04 o 
   3   5  10       16.26       28.57     27.38 o 
   4   5  10      450.10      636.29    119.40 o 
   5   5  10       77.81       57.59     35.89 o 
  -6   6  10       50.73       91.38     38.51 o 
  -5   6  10       27.97       32.84     38.98 o 
  -4   6  10      239.40      252.88     54.12 o 
  -3   6  10        1.44        1.75     12.04 o 
  -2   6  10        3.41      -10.59     11.37 o 
  -1   6  10        1.05       -7.22      7.37 o 
   0   6  10      282.51      329.96     49.77 o 
   1   6  10       69.95       89.75     26.95 o 
   2   6  10       50.38       67.94     42.27 o 
   3   6  10       49.61       55.39     34.03 o 
   4   6  10      208.24      205.77     68.49 o 
   5   6  10        4.80      -23.87     29.38 o 
  -5   7  10       39.92        7.76     13.97 o 
  -4   7  10        0.76        5.79     13.29 o 
  -3   7  10        6.36        5.80      8.81 o 
  -2   7  10      178.05      210.47     43.82 o 
  -1   7  10       64.92       76.21     25.11 o 
   0   7  10      151.01      131.86     34.19 o 
   1   7  10        8.94       17.32     10.74 o 
   2   7  10      147.91      129.77     54.48 o 
   3   7  10       37.63       69.42     43.94 o 
   4   7  10      290.10      328.34     92.53 o 
  -5   8  10        5.28       -0.21      6.75 o 
  -4   8  10       48.14       32.38     28.32 o 
  -3   8  10        1.58       -1.73      6.89 o 
  -2   8  10       19.47       20.91     15.05 o 
  -1   8  10        0.35       -5.67     13.84 o 
   0   8  10      105.82      143.90     36.37 o 
   1   8  10       86.59       97.82     30.86 o 
   2   8  10      243.45      256.95     81.38 o 
   3   8  10       14.09       98.32     52.99 o 
  -4   9  10       17.13       -3.56     14.16 o 
  -3   9  10        0.69        8.90     14.65 o 
  -2   9  10       61.81       82.59     27.11 o 
  -1   9  10       54.07       32.60     17.95 o 
   0   9  10       18.86       48.28     26.32 o 
   1   9  10       25.97       27.22     18.83 o 
   2   9  10       98.53      107.46     55.74 o 
   3   9  10       19.41       15.00     18.02 o 
  -3  10  10        0.69       42.96     36.86 o 
  -2  10  10       32.06       42.09     37.66 o 
  -1  10  10       10.68        7.77      9.63 o 
   0  10  10        4.96       13.57      7.87 o 
   1  10  10       12.75       88.18     52.48 o 
  -1 -15  11        1.77        1.08     14.35 o 
   0 -15  11        8.11       20.69     26.68 o 
   1 -15  11       12.19       24.25     25.59 o 
  -3 -14  11       21.67       16.67     23.66 o 
  -2 -14  11        0.11       -9.33     15.09 o 
  -1 -14  11      135.68      223.51     47.42 o 
   0 -14  11       62.71       62.06     33.38 o 
   1 -14  11       22.72       -3.06     19.60 o 
   2 -14  11        4.08       11.37      5.79 o 
   3 -14  11        3.58        0.92      8.90 o 
  -4 -13  11       12.00      -26.81     34.76 o 
  -3 -13  11       34.65       50.06     34.94 o 
  -2 -13  11      159.40      154.81     38.37 o 
  -1 -13  11       14.85       19.38     21.84 o 
   0 -13  11       43.49       70.24     35.26 o 
   1 -13  11       28.69       35.83     22.28 o 
   2 -13  11        0.06       10.09     11.07 o 
   3 -13  11       91.59      105.06     39.52 o 
   4 -13  11        0.57        6.64     17.15 o 
  -5 -12  11        7.47        8.37     13.26 o 
  -4 -12  11        4.84       12.46     14.39 o 
  -3 -12  11      554.90      636.64    118.21 o 
  -2 -12  11        1.63        3.86     17.61 o 
  -1 -12  11       66.15       84.01     28.19 o 
   0 -12  11       71.98       43.90     16.29 o 
   1 -12  11       80.14       75.77     42.90 o 
   2 -12  11       22.97       36.40     17.58 o 
   3 -12  11        0.38       11.86      4.33 o 
   4 -12  11      124.77      137.00     39.36 o 
  -5 -11  11      217.03      254.42     82.14 o 
  -4 -11  11      140.09      160.62     63.66 o 
  -3 -11  11      135.73      106.82     45.14 o 
  -2 -11  11       72.77       69.26     23.07 o 
  -1 -11  11      101.49      102.09     28.95 o 
   0 -11  11      164.48      162.60     36.35 o 
   1 -11  11      209.67      269.91     45.18 o 
   2 -11  11       31.39       28.91      9.97 o 
   3 -11  11       23.40       33.80     22.29 o 
   4 -11  11        6.45       15.92     17.38 o 
   5 -11  11       34.02       22.63     17.61 o 
  -6 -10  11        2.62       -0.19     18.21 o 
  -5 -10  11       50.48       83.16     36.41 o 
  -4 -10  11        5.77        6.64     24.80 o 
  -3 -10  11      208.83      209.97     38.21 o 
  -2 -10  11       19.32       28.43     13.68 o 
  -1 -10  11      128.44      148.17     33.21 o 
   0 -10  11        6.43        6.02     11.21 o 
   1 -10  11        5.42       17.66     14.57 o 
   2 -10  11      368.68      373.50     55.15 o 
   3 -10  11       16.07       15.48     28.12 o 
   4 -10  11       31.37       31.72     11.08 o 
   5 -10  11       93.19      122.72     34.68 o 
  -6  -9  11        1.37       18.72      6.24 o 
  -5  -9  11      147.51      168.72     65.04 o 
  -4  -9  11      203.66      172.64     60.92 o 
  -3  -9  11      133.63      123.40     28.92 o 
  -2  -9  11      506.86      563.08     63.11 o 
  -1  -9  11      805.14      919.56     80.49 o 
   0  -9  11      180.05      185.41     34.74 o 
   1  -9  11      417.66      442.12     53.95 o 
   2  -9  11      192.56      161.58     23.53 o 
   3  -9  11       58.34       50.92     18.47 o 
   4  -9  11      138.55      135.67     35.03 o 
   5  -9  11       42.89       68.69     43.39 o 
  -6  -8  11        8.74       -2.23      8.92 o 
  -5  -8  11      589.87      624.33    115.97 o 
  -4  -8  11       11.09       21.78     21.74 o 
  -3  -8  11       73.58       66.23     17.62 o 
  -2  -8  11        6.71        7.63     19.45 o 
  -1  -8  11      309.23      298.69     45.68 o 
   0  -8  11      171.27      142.00     29.91 o 
   1  -8  11      780.27      781.26     70.52 o 
   2  -8  11      855.11      846.63     54.20 o 
   3  -8  11      146.81      206.79     40.84 o 
   4  -8  11       72.84       87.41     28.51 o 
   5  -8  11      253.65      218.06     67.54 o 
   6  -8  11        0.13        7.13      6.72 o 
  -7  -7  11       41.48       52.93     31.99 o 
  -6  -7  11       33.25      -12.68     20.27 o 
  -5  -7  11        0.91       -5.72      5.72 o 
  -4  -7  11       10.05        1.80      6.34 o 
  -3  -7  11       49.09       67.54     19.28 o 
  -2  -7  11        4.02       14.68     12.59 o 
  -1  -7  11     4465.18     4714.08    175.14 o 
   0  -7  11      646.80      702.55     67.66 o 
   1  -7  11       19.23       18.33     10.18 o 
   2  -7  11      200.24      201.99     25.40 o 
   3  -7  11       12.80       18.47      7.70 o 
   4  -7  11       19.87        4.13     15.60 o 
   5  -7  11       45.44       31.31     17.42 o 
   6  -7  11      208.80      262.71     76.51 o 
  -7  -6  11        4.04      -32.27     32.27 o 
  -6  -6  11       26.45       20.47     20.80 o 
  -5  -6  11      110.59      125.93     50.28 o 
  -4  -6  11       97.41      111.63     30.47 o 
  -3  -6  11      799.80      757.98     80.90 o 
  -2  -6  11       24.59       33.56     22.35 o 
  -1  -6  11      126.66       85.07     28.20 o 
   0  -6  11      260.41      274.20     57.79 o 
   1  -6  11       61.82       74.37     14.80 o 
   2  -6  11      209.93      198.30     24.53 o 
   3  -6  11      682.15      691.10     48.84 o 
   4  -6  11      106.87      113.07     20.36 o 
   5  -6  11       34.65       54.07     35.26 o 
   6  -6  11       86.02      123.99     53.02 o 
  -7  -5  11      128.91      242.18     82.41 o 
  -6  -5  11       33.23       72.45     44.89 o 
  -5  -5  11      111.08      121.98     50.28 o 
  -4  -5  11      176.93      190.67     33.15 o 
  -3  -5  11     1075.91     1195.71     93.61 o 
  -2  -5  11       35.72       50.33     19.64 o 
  -1  -5  11     2693.94     1567.94   1383.50 o 
   0  -5  11     1317.83     1383.21    128.18 o 
   1  -5  11      237.22      195.51     25.24 o 
   2  -5  11     1398.90     1443.58     64.58 o 
   3  -5  11        5.39       22.86      9.33 o 
   4  -5  11     1393.44     1373.86     72.68 o 
   5  -5  11       11.56        0.27     30.96 o 
   6  -5  11       76.98       50.42     18.73 o 
  -7  -4  11       49.56      115.02     53.65 o 
  -6  -4  11       12.56      -11.90     18.27 o 
  -5  -4  11      296.67      294.96     79.18 o 
  -4  -4  11      389.00      479.68     53.76 o 
  -3  -4  11      573.09      635.00     66.49 o 
  -2  -4  11      434.72      414.23     57.15 o 
  -1  -4  11      187.63      169.84     37.74 o 
   0  -4  11      620.54      711.05     65.30 o 
   1  -4  11     1610.18     1534.86     60.54 o 
   2  -4  11      270.10      264.34     26.93 o 
   3  -4  11     1096.12     1076.25     57.41 o 
   4  -4  11       21.82       19.88      9.81 o 
   5  -4  11      154.06      144.64     27.18 o 
   6  -4  11      138.55       64.73     53.64 o 
  -7  -3  11       50.01      104.25     54.13 o 
  -6  -3  11       47.12       92.53     50.55 o 
  -5  -3  11       41.99       30.35     34.61 o 
  -4  -3  11       91.60       99.20     28.25 o 
  -3  -3  11     1730.74     1947.54    116.97 o 
  -2  -3  11      315.12      329.91     35.58 o 
  -1  -3  11      244.02      296.14     37.01 o 
   0  -3  11      771.32      808.61     48.39 o 
   1  -3  11      281.75      180.18    129.44 o 
   2  -3  11       48.73       48.63     21.82 o 
   3  -3  11      733.98      348.83    359.81 o 
   4  -3  11     1612.17     1693.22     91.77 o 
   5  -3  11      311.54      326.94     39.68 o 
   6  -3  11       14.21       -7.01     10.88 o 
  -7  -2  11       25.80       48.27     37.68 o 
  -6  -2  11       40.96       75.71     47.53 o 
  -5  -2  11     1012.38     1052.27    141.04 o 
  -4  -2  11        0.24       -2.25     11.64 o 
  -3  -2  11       14.34        5.19     10.72 o 
  -2  -2  11       24.22       21.41      8.38 o 
  -1  -2  11        4.27       11.91      4.59 o 
   0  -2  11      302.31      272.81     21.24 o 
   1  -2  11     3211.93     2760.22   1139.67 o 
   2  -2  11      439.04      514.07     51.78 o 
   3  -2  11      251.60      247.68     40.42 o 
   4  -2  11      432.97      464.61     58.90 o 
   5  -2  11       21.25       23.60     12.67 o 
   6  -2  11       12.44       -1.56      6.64 o 
  -7  -1  11       20.04       10.36     14.34 o 
  -6  -1  11        5.25       29.75     29.75 o 
  -5  -1  11      240.15      229.20     65.20 o 
  -4  -1  11       78.54       57.41     31.09 o 
  -3  -1  11      223.49      230.24     46.89 o 
  -2  -1  11       26.03       14.65     20.71 o 
  -1  -1  11      656.83      650.08     47.58 o 
   0  -1  11      496.21      492.15     64.05 o 
   1  -1  11     1863.40     1651.96    739.90 o 
   2  -1  11     1353.41     1427.61     84.13 o 
   3  -1  11      192.21      213.98     38.79 o 
   4  -1  11      220.65      215.36     42.13 o 
   5  -1  11      224.43      248.51     37.33 o 
   6  -1  11       34.98       75.92     27.50 o 
  -7   0  11      128.78       59.81     35.99 o 
  -6   0  11        9.73       24.53     18.76 o 
  -5   0  11        1.14       25.72     17.28 o 
  -4   0  11       43.53       37.57     16.86 o 
  -3   0  11       80.04      110.38     27.67 o 
  -2   0  11       87.67       80.88     18.49 o 
  -1   0  11     1467.97     1483.75     58.99 o 
   0   0  11      128.61      140.57     18.19 o 
   1   0  11     1340.29     1324.08    107.38 o 
   2   0  11       70.25       50.23     23.61 o 
   3   0  11       60.66       26.03     30.41 o 
   4   0  11       64.42       28.39     32.65 o 
   5   0  11      331.44       56.56    184.13 o 
   6   0  11      245.30      327.24     80.98 o 
  -7   1  11       87.62       78.19     32.20 o 
  -6   1  11       18.91       30.60     14.56 o 
  -5   1  11      272.18      320.93     47.64 o 
  -4   1  11      164.03      157.97     30.12 o 
  -3   1  11     1193.23     1198.91     75.42 o 
  -2   1  11        7.51       18.31      8.78 o 
  -1   1  11      155.21      150.79     20.14 o 
   0   1  11      191.13      213.25     26.28 o 
   1   1  11      257.76      232.45     22.50 o 
   2   1  11      735.54      622.20     56.89 o 
   3   1  11     1196.25      859.75    373.99 o 
   4   1  11       12.74       24.34     16.75 o 
   5   1  11        3.45       -0.67     35.09 o 
   6   1  11        3.40      -11.00     22.05 o 
  -7   2  11      120.19      164.87     53.21 o 
  -6   2  11        0.84       -8.08      8.08 o 
  -5   2  11        4.12       -0.63      8.58 o 
  -4   2  11      230.81      224.27     37.02 o 
  -3   2  11      100.94       82.27     20.55 o 
  -2   2  11        7.16        3.24      4.17 o 
  -1   2  11      873.02      873.69     50.90 o 
   0   2  11       17.75       27.93     12.88 o 
   1   2  11      145.36      178.80     23.32 o 
   2   2  11        1.55       -6.61     22.78 o 
   3   2  11      771.50      732.60     95.64 o 
   4   2  11       21.66       16.21     28.81 o 
   5   2  11       41.21       42.81     24.09 o 
   6   2  11      145.13      132.95     52.02 o 
  -7   3  11        2.11      -17.58     17.58 o 
  -6   3  11        4.93       21.06     13.58 o 
  -5   3  11        0.97       11.95     10.47 o 
  -4   3  11      100.37      104.00     25.57 o 
  -3   3  11      611.35      756.36     81.66 o 
  -2   3  11       53.20       57.37     18.76 o 
  -1   3  11      317.64      355.62     47.30 o 
   0   3  11        1.93        7.30      5.43 o 
   1   3  11      366.04      346.07     35.95 o 
   2   3  11       82.53       88.23     29.47 o 
   3   3  11      535.96      536.07     77.29 o 
   4   3  11       49.89       68.06     32.40 o 
   5   3  11       37.49       46.49     28.00 o 
  -6   4  11        3.02        3.72      7.49 o 
  -5   4  11       17.68        9.95      8.54 o 
  -4   4  11        0.06       18.07     17.48 o 
  -3   4  11      743.18      769.73     82.37 o 
  -2   4  11       10.99        7.07     18.17 o 
  -1   4  11       84.71      124.20     30.13 o 
   0   4  11       23.97       14.63      6.66 o 
   1   4  11       48.77       43.17     17.85 o 
   2   4  11       21.40       19.13     12.11 o 
   3   4  11      691.70      778.86    124.50 o 
   4   4  11      324.47      360.28     87.93 o 
   5   4  11      103.44      119.87     54.11 o 
  -6   5  11       29.14       42.41     21.47 o 
  -5   5  11       89.22       92.85     35.61 o 
  -4   5  11        0.90        4.93     24.65 o 
  -3   5  11        7.45        4.87      8.86 o 
  -2   5  11      149.01      156.12     37.12 o 
  -1   5  11       25.42       38.75     17.86 o 
   0   5  11       27.82       42.63     17.15 o 
   1   5  11     2153.40     2263.61    122.08 o 
   2   5  11        8.21       -3.79     14.40 o 
   3   5  11       98.31      119.75     50.76 o 
   4   5  11       17.99       55.64     42.14 o 
   5   5  11        8.02        9.21     17.60 o 
  -5   6  11       14.48       44.79     39.82 o 
  -4   6  11       10.57       13.66      1.92 o 
  -3   6  11      372.14      407.57     63.79 o 
  -2   6  11        8.17        4.64      5.53 o 
  -1   6  11      211.63      200.60     41.87 o 
   0   6  11        0.21        2.59     13.24 o 
   1   6  11      403.86      441.13     56.83 o 
   2   6  11        0.18      -12.11     22.83 o 
   3   6  11        1.08        2.65      9.22 o 
   4   6  11      133.75      109.93     60.40 o 
  -5   7  11      103.49      124.33     64.85 o 
  -4   7  11        0.13       14.88     15.82 o 
  -3   7  11      101.22       84.68     30.47 o 
  -2   7  11       72.67       55.20     24.58 o 
  -1   7  11      126.22      157.03     37.35 o 
   0   7  11       32.70       16.31     32.63 o 
   1   7  11      367.74      372.40     55.59 o 
   2   7  11        6.29       -7.81      7.81 o 
   3   7  11      104.90      148.64     56.65 o 
   4   7  11        7.38       -7.18     30.64 o 
  -4   8  11        0.02       32.30     33.08 o 
  -3   8  11       20.36       27.25     15.72 o 
  -2   8  11        7.24        5.51     19.26 o 
  -1   8  11       65.89       34.46     15.31 o 
   0   8  11        0.05      -14.40     14.40 o 
   1   8  11      135.92      167.54     62.73 o 
   2   8  11       22.98       44.20     34.46 o 
   3   8  11       89.14      105.43     53.85 o 
  -3   9  11        0.70       31.88     33.26 o 
  -2   9  11        4.76        7.61     20.36 o 
  -1   9  11      212.50      207.24     50.03 o 
   0   9  11        8.77       48.34     25.42 o 
   1   9  11       29.16       40.70     27.39 o 
   2   9  11        8.02       18.50     33.74 o 
  -2  10  11        2.11        2.40     24.81 o 
  -1  10  11        0.97      -14.11     14.11 o 
   0  10  11        8.84       68.11     45.03 o 
  -1 -15  12        0.24       -3.06     15.84 o 
   0 -15  12       40.02       38.88     30.37 o 
   1 -15  12       64.03       72.96     33.43 o 
  -3 -14  12       24.25       -0.79     11.07 o 
  -2 -14  12       13.17       77.76     40.69 o 
  -1 -14  12       13.74       19.50     19.14 o 
   0 -14  12      109.29      153.94     58.35 o 
   1 -14  12        7.65       16.56     14.83 o 
   2 -14  12        1.45        5.55     12.96 o 
  -4 -13  12        3.26       35.41     33.28 o 
  -3 -13  12      107.74      115.71     53.74 o 
  -2 -13  12      156.72      197.11     44.36 o 
  -1 -13  12       31.01       36.59     15.05 o 
   0 -13  12        7.51       -0.32     16.96 o 
   1 -13  12       10.46       17.46     12.86 o 
   2 -13  12       19.26       18.34     13.45 o 
   3 -13  12       26.90       45.68     25.56 o 
  -4 -12  12        6.07        2.60      9.39 o 
  -3 -12  12        4.76       15.84     13.40 o 
  -2 -12  12       46.17       63.37     26.31 o 
  -1 -12  12       53.47       43.83     21.96 o 
   0 -12  12       75.88       70.47     23.63 o 
   1 -12  12      490.84      483.58    102.39 o 
   2 -12  12       26.23       19.13     24.68 o 
   3 -12  12      110.05       97.86     31.49 o 
   4 -12  12       37.83       30.66     19.11 o 
  -5 -11  12       33.27       41.82     38.75 o 
  -4 -11  12      239.15      312.03     85.58 o 
  -3 -11  12        0.50      -19.42     30.60 o 
  -2 -11  12      138.42      148.09     36.30 o 
  -1 -11  12      984.50      989.32     91.93 o 
   0 -11  12        2.53        4.09     20.43 o 
   1 -11  12      189.38      243.68     42.16 o 
   2 -11  12      135.37      191.35     45.24 o 
   3 -11  12       80.57      102.45     30.95 o 
   4 -11  12      149.36      210.98     48.13 o 
   5 -11  12       16.52       10.31     14.35 o 
  -5 -10  12       34.97       42.59     36.29 o 
  -4 -10  12       33.38       29.71     23.95 o 
  -3 -10  12       37.04       38.75     13.84 o 
  -2 -10  12       10.24       30.03     18.14 o 
  -1 -10  12       21.06       42.53     19.21 o 
   0 -10  12        9.45       21.05     13.96 o 
   1 -10  12       87.15       54.51     19.20 o 
   2 -10  12       47.69       41.96     18.83 o 
   3 -10  12       49.52       47.79     18.57 o 
   4 -10  12       10.46       25.01     17.27 o 
   5 -10  12      123.49      155.66     58.01 o 
  -6  -9  12        7.81      -16.91     16.95 o 
  -5  -9  12        4.94       12.04     11.79 o 
  -4  -9  12      430.56      589.02    112.51 o 
  -3  -9  12      479.15      519.90     62.69 o 
  -2  -9  12        5.69       16.45     12.01 o 
  -1  -9  12        0.38        3.50      8.73 o 
   0  -9  12      144.78      180.59     35.36 o 
   1  -9  12      343.88      344.93     50.19 o 
   2  -9  12      192.21      234.56     30.00 o 
   3  -9  12      311.29      331.00     52.64 o 
   4  -9  12       26.49       14.75     12.39 o 
   5  -9  12       26.21       24.41     23.78 o 
  -6  -8  12      139.69      128.33     52.47 o 
  -5  -8  12        9.50       13.29     21.77 o 
  -4  -8  12      112.57      195.82     68.96 o 
  -3  -8  12       30.42       15.78     13.46 o 
  -2  -8  12        3.41       -1.61     10.89 o 
  -1  -8  12     2078.55     2074.03    123.03 o 
   0  -8  12      570.07      571.37     65.06 o 
   1  -8  12       59.08       62.61     19.08 o 
   2  -8  12       54.94       49.33     14.23 o 
   3  -8  12      356.45      412.53     54.71 o 
   4  -8  12        0.76       -2.44      7.85 o 
   5  -8  12        0.80       -0.58     24.09 o 
   6  -8  12      159.93      193.38     66.61 o 
  -6  -7  12      145.37      141.83     60.81 o 
  -5  -7  12       15.16       42.33     36.81 o 
  -4  -7  12       99.15      107.48     21.85 o 
  -3  -7  12      442.79      348.98     60.72 o 
  -2  -7  12       57.04       88.46     39.76 o 
  -1  -7  12      532.13      594.10     64.72 o 
   0  -7  12     2915.19     3156.14    150.49 o 
   1  -7  12      367.91      421.85     51.66 o 
   2  -7  12       29.88       18.00      9.65 o 
   3  -7  12      316.56      301.56     33.51 o 
   4  -7  12      233.47      204.26     65.36 o 
   5  -7  12       60.88       82.94     41.73 o 
   6  -7  12       49.72       46.93     29.12 o 
  -7  -6  12        1.47       23.48     36.61 o 
  -6  -6  12       28.83       21.94     21.44 o 
  -5  -6  12       59.49       64.89     39.19 o 
  -4  -6  12      466.90      533.39     64.70 o 
  -3  -6  12      240.34      270.21     49.08 o 
  -2  -6  12     1370.19      947.12    512.51 o 
  -1  -6  12      109.90      103.51     34.43 o 
   0  -6  12     1546.16     1504.84    141.52 o 
   1  -6  12       58.27       41.75     12.71 o 
   2  -6  12       36.20       32.94     10.67 o 
   3  -6  12      233.68      233.36     28.42 o 
   4  -6  12      267.50      338.59     80.36 o 
   5  -6  12      255.07      208.65    101.26 o 
   6  -6  12      112.44       82.62     54.61 o 
  -7  -5  12       10.06       34.36     35.79 o 
  -6  -5  12      299.50      351.60     95.20 o 
  -5  -5  12       20.75       29.31     29.47 o 
  -4  -5  12       89.79      105.95     26.81 o 
  -3  -5  12        0.54        5.34      9.07 o 
  -2  -5  12      229.69      200.30     45.89 o 
  -1  -5  12       33.52       13.96     15.34 o 
   0  -5  12     2154.10     1072.22   1011.84 o 
   1  -5  12      503.62      487.89     38.99 o 
   2  -5  12      296.57      315.75     32.42 o 
   3  -5  12      176.85      179.14     23.28 o 
   4  -5  12       17.72       20.83      6.28 o 
   5  -5  12       13.02       39.74    161.79 o 
   6  -5  12        7.42       19.84      4.32 o 
  -7  -4  12        6.87       12.58     13.49 o 
  -6  -4  12       16.00       10.61      9.70 o 
  -5  -4  12        0.52      -11.02     14.19 o 
  -4  -4  12        1.51        8.58      6.63 o 
  -3  -4  12       12.28       13.39     17.16 o 
  -2  -4  12     2090.71     1888.16    320.48 o 
  -1  -4  12     1265.00     1323.26     83.39 o 
   0  -4  12        8.60       10.07     11.88 o 
   1  -4  12      271.91      242.64     32.03 o 
   2  -4  12      137.50      159.48     18.44 o 
   3  -4  12       14.52       18.96     13.99 o 
   4  -4  12      268.57      310.03     47.66 o 
   5  -4  12       67.07       72.24     18.69 o 
   6  -4  12        5.12        1.05      6.03 o 
  -7  -3  12       40.41       60.99     41.71 o 
  -6  -3  12      149.23      203.50     68.77 o 
  -5  -3  12       12.49       40.19     35.64 o 
  -4  -3  12      135.60      166.83     39.98 o 
  -3  -3  12      438.79      373.35     55.62 o 
  -2  -3  12     1645.88     1644.00     85.26 o 
  -1  -3  12      621.79      679.37     41.72 o 
   0  -3  12      230.33      222.52     23.69 o 
   1  -3  12      715.78      451.11    326.11 o 
   2  -3  12     1432.82      704.12    632.17 o 
   3  -3  12      203.61      133.11     97.81 o 
   4  -3  12      375.20      405.69     45.82 o 
   5  -3  12      409.30      461.78     52.71 o 
   6  -3  12       34.69       23.67     25.43 o 
  -7  -2  12        0.53        6.29      6.75 o 
  -6  -2  12        5.95       -1.65     12.18 o 
  -5  -2  12       11.53       23.51     24.14 o 
  -4  -2  12      750.26      638.45    106.24 o 
  -3  -2  12      317.36      283.24     48.00 o 
  -2  -2  12      302.87      299.81     52.08 o 
  -1  -2  12       69.00       42.43     12.41 o 
   0  -2  12      225.14      145.15     49.67 o 
   1  -2  12      369.71      367.65     35.17 o 
   2  -2  12     1696.25     1685.26     95.46 o 
   3  -2  12      447.90      444.76     54.26 o 
   4  -2  12       18.03        4.28     10.54 o 
   5  -2  12       19.27       11.83     12.48 o 
   6  -2  12       34.77       56.78     16.64 o 
  -7  -1  12       23.82        4.17      9.10 o 
  -6  -1  12      104.05       81.02     43.57 o 
  -5  -1  12        8.26       11.46      7.67 o 
  -4  -1  12      507.02      561.39     97.99 o 
  -3  -1  12       12.81       16.09     16.83 o 
  -2  -1  12      689.79      761.04     94.11 o 
  -1  -1  12      312.22      278.45     31.20 o 
   0  -1  12     2697.58     2902.96    160.80 o 
   1  -1  12       12.15        2.20     15.23 o 
   2  -1  12       19.72        0.73     27.22 o 
   3  -1  12       95.74       90.99     22.75 o 
   4  -1  12        4.49       13.91     21.08 o 
   5  -1  12      178.59      101.61     61.49 o 
   6  -1  12      168.19      192.83     62.70 o 
  -7   0  12        5.21       -2.98     17.55 o 
  -6   0  12        2.72       -7.79     18.16 o 
  -5   0  12        3.66       -1.04     13.68 o 
  -4   0  12      557.21      548.46     72.27 o 
  -3   0  12       44.81       39.75     17.08 o 
  -2   0  12      496.58      469.24     50.38 o 
  -1   0  12      130.01      109.31     16.52 o 
   0   0  12       61.72       82.46     26.49 o 
   1   0  12       56.79       56.27     21.82 o 
   2   0  12     2540.12     1989.93    570.09 o 
   3   0  12      479.06      203.34    195.89 o 
   4   0  12       22.45       56.37     25.92 o 
   5   0  12       45.91       11.18     14.80 o 
   6   0  12       16.20       48.54     26.19 o 
  -7   1  12        2.47       20.60     26.08 o 
  -6   1  12        2.05        0.77     10.54 o 
  -5   1  12        2.98       12.63     11.76 o 
  -4   1  12       25.22       25.55      7.57 o 
  -3   1  12      557.19      515.73     49.87 o 
  -2   1  12        0.33        5.44     10.15 o 
  -1   1  12       61.89       47.73     17.49 o 
   0   1  12     1974.06     2185.56     86.29 o 
   1   1  12       32.88       31.26     11.40 o 
   2   1  12      747.24      837.98     88.41 o 
   3   1  12      387.53      271.76    138.11 o 
   4   1  12      507.66      262.92    297.13 o 
   5   1  12        3.87       15.04     21.40 o 
   6   1  12       32.67       31.14     26.37 o 
  -7   2  12        6.80       10.18     16.19 o 
  -6   2  12       93.49       73.96     25.29 o 
  -5   2  12       23.02        8.78      9.41 o 
  -4   2  12       68.75      124.80     27.51 o 
  -3   2  12       74.72       92.34     21.70 o 
  -2   2  12       23.91       23.50     10.15 o 
  -1   2  12        2.78       -3.65      9.30 o 
   0   2  12     2218.37     2314.63     98.27 o 
   1   2  12      323.39      363.43     34.07 o 
   2   2  12       57.70       33.50     13.75 o 
   3   2  12       47.37       51.15     26.04 o 
   4   2  12        1.70       28.67     25.11 o 
   5   2  12        8.93       43.45     28.41 o 
  -6   3  12       12.99       32.04     14.34 o 
  -5   3  12       85.63      111.74     29.57 o 
  -4   3  12       92.53      115.11     28.18 o 
  -3   3  12        9.65        8.80      7.86 o 
  -2   3  12     1296.03     1351.31    103.66 o 
  -1   3  12       18.63       31.57     15.02 o 
   0   3  12       28.65       41.44     17.57 o 
   1   3  12       61.28       55.09     16.59 o 
   2   3  12       27.14       16.29     10.52 o 
   3   3  12       86.60      132.13     38.21 o 
   4   3  12      455.17      399.83     94.20 o 
   5   3  12       42.93       75.24     43.14 o 
  -6   4  12      120.25      180.23     50.81 o 
  -5   4  12        5.30       13.25      9.95 o 
  -4   4  12        2.09        3.69      8.98 o 
  -3   4  12       74.94       54.70     20.72 o 
  -2   4  12        2.22       -4.60      7.57 o 
  -1   4  12        0.01      -10.39     10.81 o 
   0   4  12      363.49      406.85     51.83 o 
   1   4  12       31.28       42.74     14.62 o 
   2   4  12      271.37      327.78     84.59 o 
   3   4  12        0.75       11.40     18.13 o 
   4   4  12       29.70       47.47     39.94 o 
   5   4  12        0.69        3.93     10.10 o 
  -6   5  12       11.46       20.46     22.75 o 
  -5   5  12       18.28       41.56     26.38 o 
  -4   5  12       28.43       26.13     16.01 o 
  -3   5  12       22.75        7.40     10.90 o 
  -2   5  12      112.71      157.77     36.72 o 
  -1   5  12        0.83       -1.50     11.12 o 
   0   5  12      112.32      103.18     27.09 o 
   1   5  12       19.30       31.07     13.86 o 
   2   5  12      173.69      153.68     55.02 o 
   3   5  12        0.11       12.98      7.89 o 
   4   5  12       15.89       14.98     21.78 o 
  -5   6  12        7.71       43.81     35.56 o 
  -4   6  12        3.18       -1.80     17.01 o 
  -3   6  12      112.38      100.47     32.51 o 
  -2   6  12      164.11      198.44     42.57 o 
  -1   6  12       10.71        9.62     12.08 o 
   0   6  12      235.11      202.29     41.01 o 
   1   6  12       39.29       62.70     41.90 o 
   2   6  12       23.42       31.84     32.00 o 
   3   6  12        6.20       23.82     34.20 o 
   4   6  12      176.84      241.02     82.08 o 
  -4   7  12      105.91       96.62     34.69 o 
  -3   7  12       11.90       17.54     13.42 o 
  -2   7  12        4.39        5.86      8.48 o 
  -1   7  12        3.10       -4.87     11.28 o 
   0   7  12        1.04       -2.66     10.12 o 
   1   7  12       31.89       17.18     22.71 o 
   2   7  12      180.54      204.19     71.71 o 
   3   7  12       11.62       29.86     22.25 o 
  -4   8  12       11.71       -0.79     11.69 o 
  -3   8  12        4.25        2.38     12.61 o 
  -2   8  12        0.43       12.43     12.91 o 
  -1   8  12        3.13        0.95     31.27 o 
   0   8  12      206.98      199.44     69.45 o 
   1   8  12       63.44      126.37     54.41 o 
   2   8  12        7.32        9.71     11.24 o 
  -2   9  12       37.63       14.99     24.43 o 
  -1   9  12        1.37       -0.53      9.49 o 
   0   9  12       29.27       52.89     33.33 o 
   1   9  12       21.23       20.71     34.32 o 
   0 -15  13       35.13       43.15     32.36 o 
  -3 -14  13       41.67      104.15     57.34 o 
  -2 -14  13       41.50       81.37     42.87 o 
  -1 -14  13       13.27       20.44     17.38 o 
   0 -14  13       27.54       22.17     19.28 o 
   1 -14  13       37.32       16.44     28.82 o 
   2 -14  13       85.62      105.50     38.42 o 
  -4 -13  13       68.32       82.69     45.84 o 
  -3 -13  13        5.25       44.69     40.09 o 
  -2 -13  13        6.87       24.25     31.76 o 
  -1 -13  13       36.48       51.06     21.36 o 
   0 -13  13      170.44      165.13     62.03 o 
   1 -13  13       67.21       91.32     32.20 o 
   2 -13  13       24.95       16.70     12.94 o 
   3 -13  13        0.36       12.90     12.18 o 
  -4 -12  13       88.16       89.05     42.91 o 
  -3 -12  13        6.32       50.73     36.36 o 
  -2 -12  13        5.42       11.89     13.94 o 
  -1 -12  13       17.23       14.59      9.48 o 
   0 -12  13        5.09       11.18      7.60 o 
   1 -12  13        0.68        8.81     15.33 o 
   2 -12  13      293.09      309.08     55.39 o 
   3 -12  13        3.63       24.19     23.88 o 
   4 -12  13       20.33       29.53     30.33 o 
  -5 -11  13       44.80       21.78     25.46 o 
  -4 -11  13       87.40       55.37     37.46 o 
  -3 -11  13        9.35       39.06     33.17 o 
  -2 -11  13      300.71      294.40     52.46 o 
  -1 -11  13      140.43      178.78     41.06 o 
   0 -11  13      375.11      367.49     55.80 o 
   1 -11  13        7.97        9.29     21.77 o 
   2 -11  13      100.61      128.50     33.39 o 
   3 -11  13        2.76      -16.59     16.59 o 
   4 -11  13        1.06      -13.66     19.07 o 
  -5 -10  13       40.34       18.75     18.69 o 
  -4 -10  13       46.12       68.33     43.49 o 
  -3 -10  13       27.43       50.78     21.45 o 
  -2 -10  13       93.30      126.44     32.89 o 
  -1 -10  13        3.15        5.54     11.96 o 
   0 -10  13      729.86      791.53     81.06 o 
   1 -10  13        4.12        4.77      6.95 o 
   2 -10  13      279.36      256.10     46.35 o 
   3 -10  13      565.07      640.75     74.77 o 
   4 -10  13      203.72      247.51     76.60 o 
   5 -10  13       50.16       32.74     33.65 o 
  -6  -9  13       15.45       22.06     43.41 o 
  -5  -9  13        1.76       19.60     31.15 o 
  -4  -9  13       15.99       51.04     42.30 o 
  -3  -9  13      427.54      492.61     62.49 o 
  -2  -9  13       39.47       70.81     18.44 o 
  -1  -9  13     1071.26     1087.05     94.71 o 
   0  -9  13       51.01       48.20     19.55 o 
   1  -9  13       52.82       57.54     20.85 o 
   2  -9  13       18.12       24.29      8.63 o 
   3  -9  13       13.18       38.45     19.89 o 
   4  -9  13      223.73      272.77     81.03 o 
   5  -9  13      101.33      151.83     60.90 o 
  -6  -8  13       27.24       57.61     38.43 o 
  -5  -8  13       37.07       75.67     51.24 o 
  -4  -8  13        1.86       28.79     40.35 o 
  -3  -8  13       44.70       39.29     15.60 o 
  -2  -8  13      175.50      179.20     36.47 o 
  -1  -8  13      424.09      408.71     58.48 o 
   0  -8  13      553.63      593.57     69.04 o 
   1  -8  13      389.55      426.27     41.54 o 
   2  -8  13       91.97      113.11     21.05 o 
   3  -8  13       82.12      124.51     30.56 o 
   4  -8  13       27.86       55.74     42.86 o 
   5  -8  13        1.17       15.86     26.63 o 
  -6  -7  13       51.44      102.27     55.63 o 
  -5  -7  13        0.53       23.19     29.41 o 
  -4  -7  13      399.03      297.25     67.32 o 
  -3  -7  13     1237.14     1236.40    191.52 o 
  -2  -7  13      915.48      593.83    478.94 o 
  -1  -7  13        8.44       -4.01     20.06 o 
   0  -7  13       24.94       30.12     12.66 o 
   1  -7  13        8.82       10.32      9.20 o 
   2  -7  13       13.06       12.82      8.96 o 
   3  -7  13      167.45      201.49     27.87 o 
   4  -7  13      197.57      245.86     72.32 o 
   5  -7  13        0.58       75.86    149.07 o 
  -6  -6  13        6.46       52.04     32.57 o 
  -5  -6  13      152.16      247.35     75.54 o 
  -4  -6  13      140.62      103.25     50.86 o 
  -3  -6  13        9.86        9.61      9.82 o 
  -2  -6  13       81.76       81.60     32.44 o 
  -1  -6  13      134.75       84.98     83.20 o 
   0  -6  13      302.08      269.38     63.65 o 
   1  -6  13      913.34      946.11     60.67 o 
   2  -6  13      951.91      961.29     55.72 o 
   3  -6  13      301.50      301.50     44.28 o 
   4  -6  13      239.06      128.69    103.58 o 
   5  -6  13       17.74       36.33     18.24 o 
   6  -6  13        0.20       29.33     21.47 o 
  -7  -5  13       21.29       47.92     48.41 o 
  -6  -5  13        6.83       20.82     30.39 o 
  -5  -5  13      322.47      400.53     95.77 o 
  -4  -5  13       35.91       23.90     19.02 o 
  -3  -5  13      770.76      667.96     78.28 o 
  -2  -5  13      168.65      138.31     65.12 o 
  -1  -5  13      214.39       93.42     81.72 o 
   0  -5  13       41.77       50.07     25.50 o 
   1  -5  13      472.03      507.39     38.04 o 
   2  -5  13      794.13      767.72     46.73 o 
   3  -5  13      136.48      112.45     27.29 o 
   4  -5  13        6.87       -0.20      7.33 o 
   5  -5  13      221.27      311.82     78.87 o 
   6  -5  13        2.13        6.22      9.36 o 
  -7  -4  13      100.15       74.32     40.70 o 
  -6  -4  13        3.17        9.26     22.37 o 
  -5  -4  13       53.16       66.83     39.84 o 
  -4  -4  13       26.26        6.96      8.87 o 
  -3  -4  13       10.36      -15.91     15.91 o 
  -2  -4  13      381.82      391.72    100.62 o 
  -1  -4  13     2978.75     3139.03    164.32 o 
   0  -4  13      432.98      461.07     40.61 o 
   1  -4  13       32.49       15.04      8.28 o 
   2  -4  13       46.40       34.41     17.68 o 
   3  -4  13       16.86       34.53     20.63 o 
   4  -4  13       59.08       49.71     14.75 o 
   5  -4  13      128.00      140.22     31.32 o 
   6  -4  13      322.31      403.57     70.08 o 
  -7  -3  13        3.43        4.46     27.25 o 
  -6  -3  13        1.05      -27.06     30.48 o 
  -5  -3  13      495.08      537.37    106.85 o 
  -4  -3  13        0.75       -4.94      4.94 o 
  -3  -3  13      675.04      708.53     79.87 o 
  -2  -3  13       15.37        8.46      5.33 o 
  -1  -3  13       18.62        9.68      5.39 o 
   0  -3  13       44.59       42.29     14.47 o 
   1  -3  13       56.86       14.79     36.78 o 
   2  -3  13     1197.92      559.23    593.43 o 
   3  -3  13     1420.80     1548.40    104.72 o 
   4  -3  13       19.94       38.39     15.61 o 
   5  -3  13        9.31        8.96      9.63 o 
   6  -3  13       26.43       45.65     19.53 o 
  -7  -2  13      117.60      179.46     72.62 o 
  -6  -2  13        2.34      -20.10     31.47 o 
  -5  -2  13       18.10       13.11     19.38 o 
  -4  -2  13      269.84      227.31     62.04 o 
  -3  -2  13      684.26      727.84     80.02 o 
  -2  -2  13       81.85       77.03     25.32 o 
  -1  -2  13      839.39      866.17     69.16 o 
   0  -2  13     1742.66     1468.26    684.87 o 
   1  -2  13      352.76      353.48     30.50 o 
   2  -2  13      202.55      218.43     33.43 o 
   3  -2  13      582.06      651.68     66.62 o 
   4  -2  13       24.43       33.59     25.57 o 
   5  -2  13       49.52       40.40     15.37 o 
   6  -2  13      108.64       23.76     25.73 o 
  -7  -1  13      185.81      212.80     74.54 o 
  -6  -1  13        0.48      -18.09     24.49 o 
  -5  -1  13       26.70       23.03     12.11 o 
  -4  -1  13        6.51      -10.00     21.57 o 
  -3  -1  13     1039.06     1047.95    139.11 o 
  -2  -1  13        3.73       -6.10      6.10 o 
  -1  -1  13     1105.64     1091.29     62.31 o 
   0  -1  13      229.38      285.01     52.74 o 
   1  -1  13      496.89      348.01    213.50 o 
   2  -1  13      408.95      167.63    186.78 o 
   3  -1  13      349.64      111.70    159.43 o 
   4  -1  13       12.06       50.67     23.89 o 
   5  -1  13       24.25       37.87     21.56 o 
   6  -1  13      104.35      122.31     48.58 o 
  -7   0  13       59.48       73.79     45.89 o 
  -6   0  13        1.70        4.35     12.64 o 
  -5   0  13        1.62       -4.78     23.66 o 
  -4   0  13        4.47        1.98     17.88 o 
  -3   0  13     2637.99     2742.38    157.77 o 
  -2   0  13       34.06       35.01     13.63 o 
  -1   0  13       52.44       43.60     10.19 o 
   0   0  13      169.43      191.27     42.97 o 
   1   0  13      175.01      183.11     41.95 o 
   2   0  13      200.42      133.14     83.11 o 
   3   0  13      624.92      271.02    315.41 o 
   4   0  13      565.29      257.82    291.34 o 
   5   0  13       22.72       25.68     18.84 o 
  -6   1  13       11.12        3.22     29.11 o 
  -5   1  13       92.92       74.18     27.70 o 
  -4   1  13       23.80       21.11     12.84 o 
  -3   1  13      272.56      350.47     56.61 o 
  -2   1  13       15.49        6.96     21.49 o 
  -1   1  13      317.29      373.31     42.62 o 
   0   1  13      198.04      232.16     28.40 o 
   1   1  13     1577.21     1728.51    136.01 o 
   2   1  13        9.71        5.36     12.67 o 
   3   1  13        3.67       -2.45     20.40 o 
   4   1  13        6.88       19.56     16.65 o 
   5   1  13       31.52       16.19     18.40 o 
  -6   2  13       32.73       14.36     41.61 o 
  -5   2  13      120.57      113.03     28.79 o 
  -4   2  13        0.16       -4.96      4.96 o 
  -3   2  13       72.99       98.22     22.26 o 
  -2   2  13      147.75      165.86     35.85 o 
  -1   2  13      390.04      432.33     53.40 o 
   0   2  13      396.78      431.21     42.70 o 
   1   2  13      731.07      808.78     95.14 o 
   2   2  13      134.24      166.22     53.98 o 
   3   2  13        4.72        3.66     17.61 o 
   4   2  13      391.63      260.51    139.87 o 
   5   2  13      184.97      108.47    102.04 o 
  -6   3  13        9.69       34.64     24.53 o 
  -5   3  13      188.08      232.33     56.29 o 
  -4   3  13      192.24      226.07     50.81 o 
  -3   3  13      353.82      398.44     62.92 o 
  -2   3  13      120.64      122.86     32.99 o 
  -1   3  13      413.77      404.69     53.97 o 
   0   3  13       18.56       18.16     12.34 o 
   1   3  13      465.61      495.77    100.44 o 
   2   3  13      214.70      249.73     51.59 o 
   3   3  13      127.84      135.73     39.23 o 
   4   3  13       58.13       79.75     39.29 o 
   5   3  13      112.38      149.97     63.96 o 
  -6   4  13        0.19        6.89     20.68 o 
  -5   4  13      150.14      148.24     44.17 o 
  -4   4  13        2.49        6.83     17.53 o 
  -3   4  13        8.17        7.00     15.10 o 
  -2   4  13      123.65      145.45     36.03 o 
  -1   4  13        4.35        5.88     15.19 o 
   0   4  13       12.43       25.36     10.87 o 
   1   4  13      272.85      258.37     75.05 o 
   2   4  13      163.92      169.77     63.39 o 
   3   4  13      198.19      227.82     71.80 o 
   4   4  13       96.86       96.85     54.42 o 
  -5   5  13       50.93       71.02     30.66 o 
  -4   5  13       50.16       59.89     26.65 o 
  -3   5  13        1.07      -16.22     21.78 o 
  -2   5  13       21.52       33.80     16.44 o 
  -1   5  13      857.14      924.04     88.86 o 
   0   5  13        8.29       39.80     34.23 o 
   1   5  13        8.44      -16.99     24.17 o 
   2   5  13       70.79       61.74     37.75 o 
   3   5  13        3.75        6.22      7.97 o 
   4   5  13        9.39       57.43     40.84 o 
  -5   6  13        2.32       22.33     28.98 o 
  -4   6  13        1.36        8.60     13.02 o 
  -3   6  13       17.22       19.87     10.64 o 
  -2   6  13       13.81        8.48      8.88 o 
  -1   6  13       26.87       26.33     10.78 o 
   0   6  13        0.29        7.22      9.71 o 
   1   6  13       13.69      -34.64     37.22 o 
   2   6  13      132.17      123.37     47.86 o 
   3   6  13      183.60      208.71     75.47 o 
  -4   7  13        0.01      -18.12     26.94 o 
  -3   7  13       44.04       41.44     23.23 o 
  -2   7  13       13.46        8.84     16.77 o 
  -1   7  13       53.47       78.05     27.60 o 
   0   7  13        0.06       -5.53     20.52 o 
   1   7  13       37.25       56.56     38.99 o 
   2   7  13        1.54      -40.71     40.71 o 
   3   7  13      121.99      202.83     81.81 o 
  -3   8  13        0.83        4.73      9.10 o 
  -2   8  13        3.02        8.87     10.20 o 
  -1   8  13        5.75      -32.59     45.00 o 
   0   8  13        1.82       13.77      3.05 o 
   1   8  13       56.13       49.36     36.87 o 
  -2 -14  14        2.92       11.75     22.86 o 
  -1 -14  14       54.56       90.04     35.23 o 
   0 -14  14        0.45       -6.78      6.78 o 
   1 -14  14        3.72       11.20     17.53 o 
   2 -14  14       66.45       70.30     30.25 o 
  -3 -13  14       50.28       83.38     49.84 o 
  -2 -13  14       19.98       45.49     22.37 o 
  -1 -13  14       24.74       41.34     22.50 o 
   0 -13  14       11.92       -2.16     20.60 o 
   1 -13  14        6.74        5.78      9.48 o 
   2 -13  14      175.84      205.91     47.74 o 
   3 -13  14       66.68       43.48     27.70 o 
  -4 -12  14       19.92       36.27     39.98 o 
  -3 -12  14        0.10        3.28     11.64 o 
  -2 -12  14       25.23       24.88     13.15 o 
  -1 -12  14       14.35       20.07     11.86 o 
   0 -12  14       62.10       76.02     33.94 o 
   1 -12  14       22.55       28.55     20.29 o 
   2 -12  14       55.49       50.15     22.80 o 
   3 -12  14       53.39       97.52     51.61 o 
  -5 -11  14       15.45       87.90     60.57 o 
  -4 -11  14      129.20      180.60     70.42 o 
  -3 -11  14      116.32       82.05     45.41 o 
  -2 -11  14       17.79       32.60     21.97 o 
  -1 -11  14      241.53      258.67     50.79 o 
   0 -11  14      259.75      324.89     56.26 o 
   1 -11  14       60.65       60.49     18.68 o 
   2 -11  14       65.80       70.00     26.14 o 
   3 -11  14       21.35       53.45     31.06 o 
   4 -11  14        0.45        7.71      5.22 o 
  -5 -10  14       75.75      105.43     57.78 o 
  -4 -10  14       13.44       40.30     41.05 o 
  -3 -10  14      127.65      161.40     37.56 o 
  -2 -10  14      169.81      183.40     40.14 o 
  -1 -10  14       18.63       21.19     10.93 o 
   0 -10  14      114.06      105.81     30.98 o 
   1 -10  14        0.57        8.27      8.53 o 
   2 -10  14       72.84       63.42     21.52 o 
   3 -10  14      211.10      307.32     88.63 o 
   4 -10  14       66.65      137.30     64.49 o 
  -6  -9  14      109.42      186.15     74.34 o 
  -5  -9  14       42.47       68.94     44.55 o 
  -4  -9  14        2.88        4.34     15.85 o 
  -3  -9  14        7.88        4.39     11.14 o 
  -2  -9  14        6.25        2.53      7.25 o 
  -1  -9  14       13.27        1.73      7.57 o 
   0  -9  14      693.30      724.62     80.97 o 
   1  -9  14      767.91      753.99     58.41 o 
   2  -9  14       26.30       28.56     14.62 o 
   3  -9  14      124.18      110.31     51.84 o 
   4  -9  14        3.15       23.90     28.96 o 
   5  -9  14        0.67      -40.82     40.82 o 
  -6  -8  14        5.01        4.28     22.77 o 
  -5  -8  14       47.10       33.63     27.61 o 
  -4  -8  14        4.71       20.99     24.73 o 
  -3  -8  14        9.53       30.44     18.17 o 
  -2  -8  14      534.09      528.56     68.05 o 
  -1  -8  14        7.51       -5.23      7.34 o 
   0  -8  14        2.00        9.05      9.03 o 
   1  -8  14       31.90       42.13     11.48 o 
   2  -8  14        8.16        3.66      5.51 o 
   3  -8  14       25.94       40.65     32.25 o 
   4  -8  14      359.11      414.03     96.55 o 
   5  -8  14      115.34      162.41     46.49 o 
  -6  -7  14       12.95       57.73     45.17 o 
  -5  -7  14       90.25       73.46     48.34 o 
  -4  -7  14       18.64       23.39     21.92 o 
  -3  -7  14        6.63       11.58      9.41 o 
  -2  -7  14     1353.01      881.87    662.68 o 
  -1  -7  14      434.50      209.77    223.36 o 
   0  -7  14        0.73      -10.49     20.91 o 
   1  -7  14       11.77       -0.21      5.32 o 
   2  -7  14       82.39       81.30     24.72 o 
   3  -7  14      155.70      161.72     34.92 o 
   4  -7  14       37.66       34.58    116.72 o 
   5  -7  14      244.00      129.93    117.72 o 
  -6  -6  14       18.82       20.37     30.47 o 
  -5  -6  14       44.14       23.44     20.30 o 
  -4  -6  14      420.93      399.05     96.30 o 
  -3  -6  14       11.38      -20.14     31.82 o 
  -2  -6  14      633.92      244.90    293.78 o 
  -1  -6  14       98.41       60.19     25.59 o 
   0  -6  14      309.58      208.88    181.11 o 
   1  -6  14      371.75      351.56     35.88 o 
   2  -6  14      346.46      414.24     55.90 o 
   3  -6  14      117.10      108.62     37.53 o 
   4  -6  14       29.13       72.26     85.85 o 
   5  -6  14       32.34       99.07    147.07 o 
  -6  -5  14        1.90       17.85     24.43 o 
  -5  -5  14        0.01       -2.63     21.20 o 
  -4  -5  14       51.26       17.09     10.58 o 
  -3  -5  14       39.78       14.29     11.27 o 
  -2  -5  14      869.02      646.72    233.89 o 
  -1  -5  14      497.46      255.88    262.48 o 
   0  -5  14      654.43      677.67     53.95 o 
   1  -5  14      120.62      112.43     15.73 o 
   2  -5  14        8.46        8.51      8.59 o 
   3  -5  14       86.39       66.02     29.43 o 
   4  -5  14       26.51       18.95     12.38 o 
   5  -5  14      332.99      371.44     65.09 o 
  -6  -4  14       59.14       44.92     36.70 o 
  -5  -4  14        1.36      -15.24     25.90 o 
  -4  -4  14      856.02      870.36    175.46 o 
  -3  -4  14        3.34      -18.78     18.78 o 
  -2  -4  14       15.75        5.43     18.78 o 
  -1  -4  14        4.95        2.87      9.63 o 
   0  -4  14      294.55      320.77     31.26 o 
   1  -4  14       22.61       10.53      8.78 o 
   2  -4  14      487.72      278.00    198.90 o 
   3  -4  14      111.63       71.58     56.58 o 
   4  -4  14       38.53       11.38     16.55 o 
   5  -4  14       33.10        7.34     53.35 o 
  -7  -3  14        4.48      -26.52     30.58 o 
  -6  -3  14       23.66       16.36     25.89 o 
  -5  -3  14       14.57       22.80     20.16 o 
  -4  -3  14      173.09      115.46     50.70 o 
  -3  -3  14        2.81       -0.81      6.07 o 
  -2  -3  14       29.52        7.78     23.53 o 
  -1  -3  14       42.63       31.79     14.09 o 
   0  -3  14      104.83       18.90     80.51 o 
   1  -3  14       11.60       14.38     21.48 o 
   2  -3  14      121.41      132.89     26.29 o 
   3  -3  14      551.19      611.76     65.81 o 
   4  -3  14       89.90       95.68     27.62 o 
   5  -3  14       21.49       11.02     13.36 o 
  -6  -2  14       99.16      140.28     54.35 o 
  -5  -2  14       27.63      -13.06     25.20 o 
  -4  -2  14      107.71      156.29     57.66 o 
  -3  -2  14       64.47       62.44     21.01 o 
  -2  -2  14       14.79       -1.43      8.12 o 
  -1  -2  14      186.48      157.35     24.58 o 
   0  -2  14     1251.26     1148.88    295.93 o 
   1  -2  14      199.82       55.11    117.22 o 
   2  -2  14       20.20       13.00      5.81 o 
   3  -2  14       19.23       10.14     26.76 o 
   4  -2  14        1.45       36.38     21.26 o 
   5  -2  14        2.05       -9.91     10.36 o 
  -6  -1  14       19.30       28.17     27.16 o 
  -5  -1  14        6.75       -8.77     14.93 o 
  -4  -1  14       19.80       19.92     10.29 o 
  -3  -1  14        2.79       -5.40     28.13 o 
  -2  -1  14      565.19      602.88     81.99 o 
  -1  -1  14      217.31      203.09     26.90 o 
   0  -1  14       50.94       50.33     22.31 o 
   1  -1  14      536.14      426.60    197.38 o 
   2  -1  14        4.37       -3.92     12.10 o 
   3  -1  14      159.26       17.69     72.53 o 
   4  -1  14      682.79      236.39    351.35 o 
   5  -1  14      186.45       92.25    112.92 o 
  -6   0  14       85.60      108.50     49.16 o 
  -5   0  14        0.04        2.30     27.50 o 
  -4   0  14      426.61      440.12     96.59 o 
  -3   0  14       68.63       66.45     22.59 o 
  -2   0  14      197.09      182.17     31.58 o 
  -1   0  14        0.96        2.96      5.00 o 
   0   0  14      807.31      886.46     97.90 o 
   1   0  14      420.93      435.89     68.73 o 
   2   0  14       73.86       56.20     27.26 o 
   3   0  14        9.59        7.10     10.61 o 
   4   0  14       11.15        0.82     25.21 o 
   5   0  14      128.58       31.18     81.13 o 
  -6   1  14       35.08       29.01     32.03 o 
  -5   1  14       17.14        3.04     24.68 o 
  -4   1  14       84.13       56.30     25.63 o 
  -3   1  14       25.70       16.85     14.42 o 
  -2   1  14      395.38      475.43     60.95 o 
  -1   1  14        2.43       16.78      9.25 o 
   0   1  14        7.19       40.02     37.85 o 
   1   1  14       21.80       49.40     25.17 o 
   2   1  14      568.28      606.57     86.11 o 
   3   1  14       12.10       17.76     15.84 o 
   4   1  14       52.40       37.72     24.74 o 
   5   1  14       30.59       10.59     16.68 o 
  -6   2  14        0.12      -25.02     25.02 o 
  -5   2  14       26.64       20.45     23.23 o 
  -4   2  14        5.14        9.41     10.94 o 
  -3   2  14       99.36      105.91     32.76 o 
  -2   2  14      327.20      452.36     62.41 o 
  -1   2  14       32.27       34.91     17.44 o 
   0   2  14        2.58       16.40     15.78 o 
   1   2  14       36.86       39.71     18.17 o 
   2   2  14       42.58       69.50     29.36 o 
   3   2  14        7.33       19.30     14.81 o 
   4   2  14       61.67       54.37     28.56 o 
   5   2  14      156.04       54.37     87.81 o 
  -6   3  14       35.73      -13.50     13.50 o 
  -5   3  14       15.87        2.82     37.70 o 
  -4   3  14      104.82      131.27     39.25 o 
  -3   3  14       93.19      110.22     34.39 o 
  -2   3  14      121.16      151.68     38.42 o 
  -1   3  14       23.17       26.73     14.62 o 
   0   3  14       47.05       19.21     25.48 o 
   1   3  14       72.29      130.88     54.07 o 
   2   3  14      475.29      562.60    105.52 o 
   3   3  14       78.05       87.97     53.69 o 
   4   3  14       45.34       51.68     41.37 o 
  -5   4  14       27.04       25.72     21.67 o 
  -4   4  14       29.27       41.35     23.13 o 
  -3   4  14        8.31       11.55     14.50 o 
  -2   4  14       56.27       69.16     23.21 o 
  -1   4  14       43.59       43.40     18.38 o 
   0   4  14      162.49      223.88     71.55 o 
   1   4  14       75.89       62.74     47.23 o 
   2   4  14       88.04       53.59     28.46 o 
   3   4  14      101.75      114.76     44.50 o 
   4   4  14        3.58        8.54      7.06 o 
  -5   5  14        5.83       18.32     15.90 o 
  -4   5  14        4.41       -9.08      9.08 o 
  -3   5  14        7.09       20.64     17.99 o 
  -2   5  14       17.01       41.56     23.09 o 
  -1   5  14        1.36       -4.93      7.03 o 
   0   5  14      213.01      216.16     67.58 o 
   1   5  14        4.38       -2.15     26.78 o 
   2   5  14      113.32      145.44     63.23 o 
   3   5  14       58.22       63.52     46.12 o 
  -4   6  14       34.44       87.72     33.56 o 
  -3   6  14        2.66      -10.26     19.64 o 
  -2   6  14       19.03       12.86     15.31 o 
  -1   6  14        5.34      -20.79     31.21 o 
   0   6  14       32.68       67.60     37.33 o 
   1   6  14       12.36        7.46      8.34 o 
   2   6  14       32.15       16.55     15.38 o 
   3   6  14       48.91       73.28     44.57 o 
  -3   7  14       10.59       -2.31     22.34 o 
  -2   7  14        1.55       17.51     25.37 o 
  -1   7  14        5.26       25.15     19.89 o 
   0   7  14       96.40       96.48     45.09 o 
   1   7  14       59.99       12.89      8.66 o 
   2   7  14        6.54       40.77     33.17 o 
  -2   8  14       37.96       54.28     40.22 o 
  -1   8  14        3.75      -21.28     26.38 o 
   0   8  14        5.17       -2.85     33.32 o 
  -2 -14  15        3.37       15.12     16.28 o 
  -1 -14  15       62.84       85.31     43.08 o 
   0 -14  15        1.52        5.73     20.18 o 
   1 -14  15        6.56       -9.21      9.21 o 
  -3 -13  15       36.79      111.08     59.20 o 
  -2 -13  15       46.87       69.02     28.27 o 
  -1 -13  15       23.25       58.13     28.45 o 
   0 -13  15        1.01        5.17     20.52 o 
   1 -13  15        1.30       -6.30      7.22 o 
   2 -13  15       30.31       33.10     33.27 o 
  -4 -12  15        3.24       45.87     38.57 o 
  -3 -12  15       18.29        3.44     26.79 o 
  -2 -12  15       11.07        7.73     39.99 o 
  -1 -12  15       30.95       23.30     16.82 o 
   0 -12  15      119.42      163.09     43.81 o 
   1 -12  15       58.99       88.72     29.92 o 
   2 -12  15       18.32       38.47     31.60 o 
   3 -12  15       81.77      128.36     64.20 o 
  -4 -11  15       18.49       20.60     23.23 o 
  -3 -11  15      122.40      153.40     65.75 o 
  -2 -11  15      248.88      273.51     52.36 o 
  -1 -11  15      129.91      137.47     37.75 o 
   0 -11  15        1.07       21.02     17.61 o 
   1 -11  15       10.40       11.60     13.91 o 
   2 -11  15       50.12       22.93     32.92 o 
   3 -11  15       85.30      132.74     60.43 o 
   4 -11  15       74.03       84.16     51.17 o 
  -5 -10  15       76.13      112.65     62.95 o 
  -4 -10  15       59.34       85.74     52.09 o 
  -3 -10  15       20.71       21.97      9.99 o 
  -2 -10  15       50.40       93.50     31.11 o 
  -1 -10  15      332.83      341.13     57.75 o 
   0 -10  15       46.90       34.32     15.65 o 
   1 -10  15       84.99      101.71     21.79 o 
   2 -10  15      177.96      227.15     70.79 o 
   3 -10  15       54.52       14.38     34.02 o 
   4 -10  15       23.61       54.89     35.63 o 
  -5  -9  15       92.38      183.13     72.02 o 
  -4  -9  15       49.62       67.22     47.54 o 
  -3  -9  15       31.84       23.32     11.16 o 
  -2  -9  15      532.12      511.77     70.03 o 
  -1  -9  15       61.47       34.98     24.49 o 
   0  -9  15      428.19      434.59     63.53 o 
   1  -9  15      126.52      182.92     29.75 o 
   2  -9  15      236.41      312.64     82.55 o 
   3  -9  15        4.29       17.15     16.33 o 
   4  -9  15        1.02        1.75     17.83 o 
  -6  -8  15        2.56       28.63     28.20 o 
  -5  -8  15       51.52       62.05     47.42 o 
  -4  -8  15      124.81      130.91     52.19 o 
  -3  -8  15       13.28       11.54      6.12 o 
  -2  -8  15      373.62      205.11    169.80 o 
  -1  -8  15      843.40      969.50     95.70 o 
   0  -8  15       22.45       21.60     13.18 o 
   1  -8  15      230.09      215.19     30.38 o 
   2  -8  15       19.03       17.65     17.63 o 
   3  -8  15       24.34       19.46     28.65 o 
   4  -8  15       82.11       83.59     34.84 o 
   5  -8  15       72.40      125.77     47.66 o 
  -6  -7  15        4.79       27.21     43.92 o 
  -5  -7  15      116.36      226.11     75.60 o 
  -4  -7  15       82.93      114.73     53.60 o 
  -3  -7  15       50.31       44.44     21.41 o 
  -2  -7  15        4.86        5.92     12.30 o 
  -1  -7  15       72.69       54.03     49.11 o 
   0  -7  15       28.77       35.17     12.70 o 
   1  -7  15      211.08      134.25     77.43 o 
   2  -7  15      509.40      534.40     64.61 o 
   3  -7  15      236.73      267.32     40.88 o 
   4  -7  15      175.46      123.29     87.61 o 
   5  -7  15       19.38       12.65     16.19 o 
  -6  -6  15       20.22       19.03     26.04 o 
  -5  -6  15       69.66       37.85     22.42 o 
  -4  -6  15       52.08       17.20      8.19 o 
  -3  -6  15      649.91      547.67    158.70 o 
  -2  -6  15       63.76       12.98     25.87 o 
  -1  -6  15      367.64      164.39    133.83 o 
   0  -6  15      867.04      475.85    402.76 o 
   1  -6  15       43.77       50.73     23.75 o 
   2  -6  15      112.25       94.11     46.35 o 
   3  -6  15       24.41       16.66     20.50 o 
   4  -6  15      102.80      125.94     40.58 o 
   5  -6  15      181.96      117.15     75.11 o 
  -6  -5  15        1.69       15.03     24.01 o 
  -5  -5  15       14.48       12.41     10.88 o 
  -4  -5  15      100.00       75.48     29.48 o 
  -3  -5  15       20.38        7.06      6.62 o 
  -2  -5  15      164.51       28.30     72.64 o 
  -1  -5  15      316.49      101.92    160.39 o 
   0  -5  15      509.60      178.53    279.19 o 
   1  -5  15      576.49      355.59    340.36 o 
   2  -5  15       14.29        3.12     26.10 o 
   3  -5  15       52.43       42.90     24.98 o 
   4  -5  15      396.47      320.36     54.11 o 
   5  -5  15        7.63       11.60     28.06 o 
  -6  -4  15        8.49       -9.63     20.17 o 
  -5  -4  15        1.61       12.55     20.06 o 
  -4  -4  15        2.70        5.42     17.73 o 
  -3  -4  15      819.35      844.32     95.47 o 
  -2  -4  15      249.44      216.63     47.28 o 
  -1  -4  15       28.03      -10.43     50.53 o 
   0  -4  15      185.80       75.44    124.62 o 
   1  -4  15      132.17       44.30     70.94 o 
   2  -4  15      123.01       33.30     52.85 o 
   3  -4  15       58.29       59.03     24.02 o 
   4  -4  15      307.85      319.66     54.14 o 
   5  -4  15       22.85       30.88    107.95 o 
  -6  -3  15       12.56       -1.95      5.87 o 
  -5  -3  15      104.41       95.08     48.33 o 
  -4  -3  15       29.28       18.89     17.23 o 
  -3  -3  15        0.34        0.97      9.80 o 
  -2  -3  15       91.61       52.37     21.34 o 
  -1  -3  15       27.39       26.53     15.78 o 
   0  -3  15     1127.84      838.46    526.33 o 
   1  -3  15      816.02      477.61    425.99 o 
   2  -3  15       22.96       16.08     14.56 o 
   3  -3  15        1.56       -0.46     34.23 o 
   4  -3  15        3.28        3.81     14.99 o 
   5  -3  15        1.22        9.91     11.99 o 
  -6  -2  15       23.75        9.92     22.76 o 
  -5  -2  15      199.64      154.47     60.99 o 
  -4  -2  15        0.95      -21.10     28.52 o 
  -3  -2  15       74.40       79.65     30.37 o 
  -2  -2  15      194.02      157.08     45.85 o 
  -1  -2  15       78.88       54.28     30.59 o 
   0  -2  15       59.52       31.39     16.25 o 
   1  -2  15      117.39       43.05     69.09 o 
   2  -2  15      198.94       89.22    123.59 o 
   3  -2  15       35.25       16.55     30.55 o 
   4  -2  15      191.92       57.64    120.06 o 
   5  -2  15       20.93       20.42     10.83 o 
  -6  -1  15        0.16      -12.77     13.85 o 
  -5  -1  15       89.54      137.33     59.88 o 
  -4  -1  15       31.90       12.51     12.78 o 
  -3  -1  15       27.09       35.08     20.97 o 
  -2  -1  15      152.72      160.07     45.25 o 
  -1  -1  15      601.98      663.02     83.43 o 
   0  -1  15      270.23      227.84     67.13 o 
   1  -1  15      294.41      227.11     60.25 o 
   2  -1  15      149.97       30.57     68.70 o 
   3  -1  15       19.01      -11.03     16.55 o 
   4  -1  15       90.76       11.87     47.67 o 
   5  -1  15      159.27      110.28    104.34 o 
  -6   0  15        1.45      -23.71     29.55 o 
  -5   0  15      141.32      133.12     50.85 o 
  -4   0  15       14.87       27.70     26.42 o 
  -3   0  15        0.97       -6.66     16.05 o 
  -2   0  15       14.00       25.26     15.48 o 
  -1   0  15      147.73      173.22     42.64 o 
   0   0  15       12.74        5.83     10.80 o 
   1   0  15      349.26      258.61     58.67 o 
   2   0  15      474.23      341.15    235.52 o 
   3   0  15       93.87       80.25     35.38 o 
   4   0  15        1.95        2.46     14.27 o 
   5   0  15        0.53       -1.46     20.94 o 
  -6   1  15       12.98       30.88     16.73 o 
  -5   1  15        0.45        4.67     10.36 o 
  -4   1  15        8.38        8.56      8.92 o 
  -3   1  15        5.97       13.74      9.92 o 
  -2   1  15      120.15      127.20     31.87 o 
  -1   1  15     1308.92     1479.55     87.97 o 
   0   1  15       20.92       43.70     23.97 o 
   1   1  15       91.09      132.96     41.70 o 
   2   1  15       13.19       13.54     15.96 o 
   3   1  15       39.07       23.49     11.28 o 
   4   1  15        2.20        9.04     14.95 o 
  -6   2  15        0.70       -7.31     19.04 o 
  -5   2  15       49.19       77.62     29.44 o 
  -4   2  15        5.26       -4.20      6.41 o 
  -3   2  15       83.80       99.30     32.48 o 
  -2   2  15      188.50      194.45     42.54 o 
  -1   2  15      250.23      298.05     82.65 o 
   0   2  15        6.95        3.03     17.01 o 
   1   2  15       48.71       14.70     22.70 o 
   2   2  15      112.22      135.54     41.97 o 
   3   2  15      183.36      178.86     52.22 o 
   4   2  15       12.30       11.62     12.00 o 
  -5   3  15        2.94        0.23     18.62 o 
  -4   3  15       52.65       70.72     29.24 o 
  -3   3  15       71.99       94.03     30.78 o 
  -2   3  15      135.79      136.50     36.20 o 
  -1   3  15      409.02      463.17    101.38 o 
   0   3  15       89.62      106.20     50.38 o 
   1   3  15       36.96       73.75     40.65 o 
   2   3  15        1.37      -18.03     32.84 o 
   3   3  15      242.75      304.22     88.68 o 
   4   3  15        7.48       16.65     21.92 o 
  -5   4  15       10.03        0.25     18.41 o 
  -4   4  15        7.08       21.18     10.61 o 
  -3   4  15       93.67      130.57     38.15 o 
  -2   4  15        0.12       -7.76      8.19 o 
  -1   4  15       57.69       88.95     49.78 o 
   0   4  15       26.95       27.12      6.04 o 
   1   4  15      267.17      347.86     95.88 o 
   2   4  15        1.72      -25.89     42.67 o 
   3   4  15        0.03      -22.01     22.01 o 
  -4   5  15        2.93       20.69     17.44 o 
  -3   5  15      154.24      165.20     43.24 o 
  -2   5  15       34.72       66.21     46.42 o 
  -1   5  15       63.27       99.28     47.48 o 
   0   5  15        4.00       15.20     22.55 o 
   1   5  15        4.55       -6.11     18.71 o 
   2   5  15       13.54       14.11     18.89 o 
   3   5  15       75.02      104.65     53.87 o 
  -3   6  15        1.81       41.05     36.19 o 
  -2   6  15        0.55      -20.48     23.29 o 
  -1   6  15        9.81       17.96     17.55 o 
   0   6  15       62.58       46.48     40.35 o 
   1   6  15      218.41      181.32     70.33 o 
   2   6  15        1.02       18.06      4.46 o 
  -2   7  15        6.30      -19.50     23.81 o 
  -1   7  15       26.55        3.88     10.64 o 
   0   7  15       18.74        0.37     24.80 o 
   1   7  15       34.00       28.23     29.14 o 
  -1 -14  16        0.19       25.97     36.10 o 
   0 -14  16       24.19       21.27     18.49 o 
  -3 -13  16        1.05       26.34     34.51 o 
  -2 -13  16       27.36       31.91     20.65 o 
  -1 -13  16        0.21       -6.39      7.81 o 
   0 -13  16        4.28       -1.74     10.85 o 
   1 -13  16      230.82      257.21     84.88 o 
   2 -13  16       16.87       50.63     52.95 o 
  -3 -12  16       11.12      -22.18     34.10 o 
  -2 -12  16       27.74       62.01     28.69 o 
  -1 -12  16        2.01       -3.96      7.78 o 
   0 -12  16       72.80       66.85     24.68 o 
   1 -12  16       27.98       72.77     46.59 o 
   2 -12  16        7.44       10.06     26.35 o 
   3 -12  16       12.89       32.04     43.93 o 
  -4 -11  16        5.06       50.82     38.09 o 
  -3 -11  16        8.60       29.67     25.56 o 
  -2 -11  16       58.55       90.37     31.20 o 
  -1 -11  16       54.28       96.88     31.57 o 
   0 -11  16       10.11       10.35      6.87 o 
   1 -11  16        0.20        6.69     21.35 o 
   2 -11  16       20.17        0.94     14.06 o 
   3 -11  16        8.12        0.88      6.94 o 
  -5 -10  16        1.11       37.94     47.28 o 
  -4 -10  16       73.79       91.26     50.80 o 
  -3 -10  16        6.92        6.01      9.05 o 
  -2 -10  16        1.32       -8.73     13.23 o 
  -1 -10  16       82.90       88.26     31.87 o 
   0 -10  16       35.11        9.83     27.84 o 
   1 -10  16      115.95      104.19     29.59 o 
   2 -10  16      115.28      183.27     66.61 o 
   3 -10  16       60.69       81.41     46.42 o 
   4 -10  16      211.66      262.53     88.43 o 
  -5  -9  16        0.20       10.29     27.88 o 
  -4  -9  16      174.53      195.36     71.61 o 
  -3  -9  16       20.71       19.37     10.64 o 
  -2  -9  16       68.74       65.62     23.43 o 
  -1  -9  16      145.78      167.16     41.39 o 
   0  -9  16        0.98       10.80     11.93 o 
   1  -9  16       43.85       59.48     19.96 o 
   2  -9  16       14.55       23.79     17.91 o 
   3  -9  16       28.14       58.26     33.02 o 
   4  -9  16        2.06       41.86     51.33 o 
  -5  -8  16       27.44       29.43     31.98 o 
  -4  -8  16      183.35      271.40     83.36 o 
  -3  -8  16       50.32       17.04     14.54 o 
  -2  -8  16       79.64       64.28     31.19 o 
  -1  -8  16       12.48       22.48     19.00 o 
   0  -8  16      404.55      457.35     66.47 o 
   1  -8  16      104.33      122.21     30.09 o 
   2  -8  16       31.68       67.88     21.53 o 
   3  -8  16      223.06      189.73     53.03 o 
   4  -8  16        0.98       61.93    179.35 o 
  -6  -7  16       13.76       41.04     35.56 o 
  -5  -7  16        9.78      -15.60     25.54 o 
  -4  -7  16      106.74      144.42     55.03 o 
  -3  -7  16       68.07       34.05     38.90 o 
  -2  -7  16      106.27       33.28     17.22 o 
  -1  -7  16       20.68        3.72     22.98 o 
   0  -7  16     1114.04      546.42    550.69 o 
   1  -7  16       73.91       71.86     28.47 o 
   2  -7  16       41.27       45.16     19.67 o 
   3  -7  16       90.41       88.72     28.57 o 
   4  -7  16        1.65       27.50     45.50 o 
   5  -7  16        0.45       16.92     49.45 o 
  -6  -6  16      130.89      161.68     73.36 o 
  -5  -6  16       41.62        0.49     14.11 o 
  -4  -6  16       86.62       59.28     28.41 o 
  -3  -6  16        1.86      -19.81     20.36 o 
  -2  -6  16       64.16       23.17     48.20 o 
  -1  -6  16       58.01       22.91     22.44 o 
   0  -6  16      116.71       81.37     48.73 o 
   1  -6  16      582.39      312.12    265.61 o 
   2  -6  16       33.33       16.04      9.30 o 
   3  -6  16       17.61       25.69      9.15 o 
   4  -6  16       74.39      102.18     36.33 o 
   5  -6  16        3.13      -14.45     16.61 o 
  -6  -5  16        6.91       14.48      2.50 o 
  -5  -5  16        7.61       -4.14      6.92 o 
  -4  -5  16       23.14       13.78      3.38 o 
  -3  -5  16       85.24       51.74     27.78 o 
  -2  -5  16      105.60       92.17     57.91 o 
  -1  -5  16       18.50       13.17     19.75 o 
   0  -5  16        6.93        7.95      8.43 o 
   1  -5  16      415.98      192.11    201.31 o 
   2  -5  16       26.17       10.01      4.26 o 
   3  -5  16       88.53       52.92     24.30 o 
   4  -5  16      394.34      330.66     82.96 o 
   5  -5  16       42.05       82.70     34.72 o 
  -6  -4  16      177.73      253.67     85.40 o 
  -5  -4  16       50.59       49.81     29.84 o 
  -4  -4  16       17.34       -1.09     11.04 o 
  -3  -4  16      168.92      123.28     37.20 o 
  -2  -4  16      311.81      278.94     56.85 o 
  -1  -4  16       43.35        3.96     33.41 o 
   0  -4  16       99.76       28.74     47.66 o 
   1  -4  16      991.66      387.34    487.17 o 
   2  -4  16       95.33       29.18     61.67 o 
   3  -4  16      169.68       76.57    108.68 o 
   4  -4  16       20.77       22.99     22.58 o 
   5  -4  16      169.82      105.10    142.96 o 
  -6  -3  16        4.82       -3.72     26.59 o 
  -5  -3  16        3.47        7.93     16.89 o 
  -4  -3  16        1.56        7.77      8.56 o 
  -3  -3  16       23.68       33.21     12.19 o 
  -2  -3  16     1162.33     1109.58    156.60 o 
  -1  -3  16        1.73        2.21      9.68 o 
   0  -3  16      181.19       47.83    119.30 o 
   1  -3  16      401.76      173.08    234.79 o 
   2  -3  16      443.97      122.95    263.91 o 
   3  -3  16       31.49       23.14     31.33 o 
   4  -3  16      271.98      102.77    136.98 o 
   5  -3  16       27.46       38.20     11.98 o 
  -6  -2  16        2.38        9.23     28.10 o 
  -5  -2  16        2.68       -5.20     10.74 o 
  -4  -2  16       42.23       27.87     18.53 o 
  -3  -2  16      264.81      258.38     45.52 o 
  -2  -2  16      483.31      554.54     80.16 o 
  -1  -2  16      524.00      591.32     82.77 o 
   0  -2  16       92.39       89.48     55.84 o 
   1  -2  16       22.59        8.65      8.37 o 
   2  -2  16       33.90        9.77     35.30 o 
   3  -2  16        1.27        0.80     14.67 o 
   4  -2  16       50.01        3.59     29.66 o 
   5  -2  16      112.80      164.21     41.89 o 
  -6  -1  16        8.67       26.11     25.90 o 
  -5  -1  16        0.53      -12.38     12.38 o 
  -4  -1  16      181.01      218.01     70.14 o 
  -3  -1  16        3.80       13.32     10.86 o 
  -2  -1  16       58.39       51.52     22.66 o 
  -1  -1  16        0.53      -12.05     12.05 o 
   0  -1  16        0.25       -5.06     15.20 o 
   1  -1  16      196.38       90.98     78.12 o 
   2  -1  16      444.60      299.77    223.78 o 
   3  -1  16      167.62      108.17     65.45 o 
   4  -1  16        1.16       29.44     22.65 o 
  -6   0  16        3.11        8.44      2.54 o 
  -5   0  16        1.62        4.01      3.88 o 
  -4   0  16       74.22       91.26     50.34 o 
  -3   0  16       15.61       35.21     31.14 o 
  -2   0  16       50.50       61.20     26.36 o 
  -1   0  16      408.41      542.88     80.18 o 
   0   0  16        6.43       -4.24     24.09 o 
   1   0  16      108.09      122.25     37.96 o 
   2   0  16       82.25       66.18     29.45 o 
   3   0  16      101.02       71.89     49.66 o 
   4   0  16       53.65        8.22     26.27 o 
  -5   1  16       15.82       -7.33     12.40 o 
  -4   1  16      229.32      340.97     64.31 o 
  -3   1  16      127.28      134.14     34.95 o 
  -2   1  16        6.75       29.75     33.13 o 
  -1   1  16       14.70       34.62     26.17 o 
   0   1  16      412.40      511.92     78.65 o 
   1   1  16        9.82       23.26     18.97 o 
   2   1  16       30.63       22.56     18.88 o 
   3   1  16       68.35       48.67     32.91 o 
   4   1  16       12.52       16.70     25.57 o 
  -5   2  16        0.20       -5.53     18.78 o 
  -4   2  16       71.92       66.79     26.22 o 
  -3   2  16       36.10       26.66     14.12 o 
  -2   2  16      318.94      377.08     92.79 o 
  -1   2  16        0.02      -12.75     13.49 o 
   0   2  16        6.37       24.29     25.10 o 
   1   2  16       36.09       22.42     15.63 o 
   2   2  16        8.74       -9.13     15.76 o 
   3   2  16      266.28      240.84     68.80 o 
   4   2  16      160.77      145.75     52.52 o 
  -5   3  16       20.56        8.47     22.08 o 
  -4   3  16        0.19        9.51     19.23 o 
  -3   3  16        4.49        5.09     11.51 o 
  -2   3  16       12.78       29.44     22.75 o 
  -1   3  16       12.59       26.23     36.51 o 
   0   3  16      266.65      308.84     87.57 o 
   1   3  16       26.41       53.01     38.51 o 
   2   3  16       83.51      113.91     52.91 o 
   3   3  16       21.51        8.30      8.32 o 
  -4   4  16        6.29        5.14     10.34 o 
  -3   4  16        0.84       19.66     28.29 o 
  -2   4  16        4.47       23.53     34.81 o 
  -1   4  16        7.05       25.97     20.20 o 
   0   4  16       54.89       22.75     32.50 o 
   1   4  16       22.69       11.79     23.26 o 
   2   4  16      132.79      130.39     56.42 o 
   3   4  16       90.26       79.04     50.14 o 
  -3   5  16        3.55       -2.44     18.64 o 
  -2   5  16      268.86      287.05     89.62 o 
  -1   5  16       79.47      128.65     62.64 o 
   0   5  16       15.19      -19.00     19.54 o 
   1   5  16        5.26       20.58     26.81 o 
   2   5  16        0.82      -13.09     21.44 o 
  -2   6  16        0.10       55.36     41.90 o 
  -1   6  16       10.31      -10.31     10.31 o 
   0   6  16        0.79        2.86      2.50 o 
   1   6  16       15.26        7.61     24.77 o 
  -2 -13  17       54.65       19.33     28.02 o 
  -1 -13  17       18.97       26.43     16.16 o 
   0 -13  17      218.13      271.61     90.42 o 
   1 -13  17       28.37       59.80     48.11 o 
  -3 -12  17       37.07       43.93     31.45 o 
  -2 -12  17       12.50       11.40     24.51 o 
  -1 -12  17        1.18       -3.92      9.94 o 
   0 -12  17       19.65       39.90     18.96 o 
   1 -12  17      123.11      146.08     65.73 o 
   2 -12  17        7.81        8.59     15.93 o 
  -4 -11  17      155.30      169.44     65.38 o 
  -3 -11  17        8.36       -2.39     13.61 o 
  -2 -11  17        0.52        0.91     11.41 o 
  -1 -11  17        0.02        2.03      2.04 o 
   0 -11  17       53.09       24.86     18.35 o 
   1 -11  17      141.43      136.45     61.26 o 
   2 -11  17      152.90      231.89     83.70 o 
   3 -11  17        0.50        0.99      5.75 o 
  -4 -10  17        0.52       32.24     37.70 o 
  -3 -10  17       15.84       17.76     10.58 o 
  -2 -10  17       19.45       27.21     17.29 o 
  -1 -10  17      278.31      263.43     55.32 o 
   0 -10  17      186.69      179.81     34.47 o 
   1 -10  17       14.49       12.95     12.67 o 
   2 -10  17       35.23       55.66     34.71 o 
   3 -10  17        0.27       34.31     30.22 o 
  -5  -9  17        5.67      -32.34     32.34 o 
  -4  -9  17      141.83      146.74     62.05 o 
  -3  -9  17        3.47        5.74      9.12 o 
  -2  -9  17        7.83        7.95      6.68 o 
  -1  -9  17       22.35       64.81     23.02 o 
   0  -9  17      211.09      168.69     60.66 o 
   1  -9  17       11.41       17.02     10.43 o 
   2  -9  17        6.63        7.03     29.74 o 
   3  -9  17       57.52       60.37     27.61 o 
   4  -9  17       13.74      -19.69     25.56 o 
  -5  -8  17       19.70      -25.51     25.51 o 
  -4  -8  17        6.45        7.27     10.91 o 
  -3  -8  17      156.60       21.30     87.94 o 
  -2  -8  17       36.62       48.53     28.90 o 
  -1  -8  17        4.32        7.22     36.19 o 
   0  -8  17        1.39       35.60     37.10 o 
   1  -8  17        6.16       30.04     16.40 o 
   2  -8  17       45.17       50.34     21.53 o 
   3  -8  17       43.76       92.92     39.65 o 
   4  -8  17      212.22      134.57     86.49 o 
  -5  -7  17       52.61       48.96     35.99 o 
  -4  -7  17      106.77       55.33     29.70 o 
  -3  -7  17       42.97      -10.01     19.92 o 
  -2  -7  17        0.44        9.57     12.06 o 
  -1  -7  17       33.91        4.97     23.74 o 
   0  -7  17      208.26      105.50     74.35 o 
   1  -7  17      266.61      155.81    126.23 o 
   2  -7  17      242.15      224.97     65.35 o 
   3  -7  17       18.74       40.94     55.16 o 
   4  -7  17       22.41       29.19     35.09 o 
  -5  -6  17       45.89       15.35     26.94 o 
  -4  -6  17        0.72       -5.63     17.83 o 
  -3  -6  17      539.77      363.24    184.38 o 
  -2  -6  17      101.92       32.07     60.66 o 
  -1  -6  17       14.64       11.87     23.76 o 
   0  -6  17        3.28        8.35     28.68 o 
   1  -6  17      182.40      147.78     87.10 o 
   2  -6  17        0.54        6.92     43.59 o 
   3  -6  17       31.18       19.75     16.28 o 
   4  -6  17       70.77       55.81     37.51 o 
  -6  -5  17        0.09      -16.79     32.11 o 
  -5  -5  17       32.62       17.02      3.59 o 
  -4  -5  17       12.37       -8.21     33.89 o 
  -3  -5  17        5.69       10.22     11.73 o 
  -2  -5  17       81.71       96.25     42.56 o 
  -1  -5  17      265.46      106.84    158.98 o 
   0  -5  17       43.84        8.54     87.16 o 
   1  -5  17      241.34       96.02    147.18 o 
   2  -5  17        9.03        9.08     36.00 o 
   3  -5  17        3.78       -2.40    100.00 o 
   4  -5  17      106.18       27.25     33.05 o 
  -6  -4  17       29.90       37.26      5.60 o 
  -5  -4  17      282.63      342.65    100.41 o 
  -4  -4  17        5.15        5.56     12.50 o 
  -3  -4  17        7.68       21.09     18.65 o 
  -2  -4  17        0.02       -4.88     35.63 o 
  -1  -4  17        8.61        7.29     45.77 o 
   0  -4  17        3.57       15.18     13.89 o 
   1  -4  17       75.80       25.87     85.97 o 
   2  -4  17      368.52      172.39    232.50 o 
   3  -4  17       17.00       23.90     14.63 o 
   4  -4  17       20.82       21.09     21.32 o 
  -6  -3  17       37.94       10.22     24.94 o 
  -5  -3  17       57.21       78.66     48.14 o 
  -4  -3  17       17.46        5.16     13.88 o 
  -3  -3  17       21.33       13.68     13.57 o 
  -2  -3  17       64.33       44.11     23.65 o 
  -1  -3  17      333.38      284.89    147.76 o 
   0  -3  17       13.59       14.72      8.01 o 
   1  -3  17       81.71       44.38     64.64 o 
   2  -3  17       46.48       16.88     36.32 o 
   3  -3  17       55.35       26.97     56.18 o 
   4  -3  17        1.14      -36.07     36.07 o 
  -6  -2  17       13.42       31.04     36.52 o 
  -5  -2  17      111.28      129.42     62.88 o 
  -4  -2  17       88.61       77.95     44.86 o 
  -3  -2  17      347.06      375.44     70.85 o 
  -2  -2  17        4.07       13.98     10.03 o 
  -1  -2  17      311.14      329.78     62.97 o 
   0  -2  17      172.68      108.93     84.70 o 
   1  -2  17       42.73        4.65     24.33 o 
   2  -2  17       83.42       22.02     62.85 o 
   3  -2  17      104.24       79.51     51.23 o 
   4  -2  17       45.65        9.48     14.54 o 
  -5  -1  17       32.49       23.08     24.77 o 
  -4  -1  17       24.62       43.24     36.52 o 
  -3  -1  17      147.19      158.24     46.79 o 
  -2  -1  17       93.60      125.72     35.96 o 
  -1  -1  17      275.72      362.60     67.49 o 
   0  -1  17       12.02       -3.92      3.92 o 
   1  -1  17      102.23       35.65     78.58 o 
   2  -1  17       29.81       44.60     27.68 o 
   3  -1  17      246.11       92.52    140.58 o 
   4  -1  17      134.20       90.35     65.23 o 
  -5   0  17        4.73       23.51     31.31 o 
  -4   0  17       44.41       73.49     52.46 o 
  -3   0  17       69.81      101.52     51.17 o 
  -2   0  17       29.92       30.87     24.45 o 
  -1   0  17      107.41      161.87     62.22 o 
   0   0  17      162.81      213.95     50.69 o 
   1   0  17      152.11      154.95     68.61 o 
   2   0  17        0.99       24.32     21.23 o 
   3   0  17       15.55       15.69     11.00 o 
   4   0  17        0.12        2.14     15.83 o 
  -5   1  17        2.23      -44.13     44.13 o 
  -4   1  17        1.27        8.18     25.47 o 
  -3   1  17      145.55      161.18     64.58 o 
  -2   1  17       12.05       24.43     21.39 o 
  -1   1  17       86.19       84.81     35.49 o 
   0   1  17       10.92       12.96     15.51 o 
   1   1  17       39.57       61.24     29.72 o 
   2   1  17       11.04       39.78     27.86 o 
   3   1  17       32.18       41.04     34.29 o 
  -5   2  17       54.30       69.92     29.09 o 
  -4   2  17        1.53        4.02     11.07 o 
  -3   2  17       27.13        5.76     22.52 o 
  -2   2  17       23.82       31.31     30.16 o 
  -1   2  17        0.05       14.69     22.17 o 
   0   2  17       60.85       95.79     51.56 o 
   1   2  17      165.06      208.72     55.73 o 
   2   2  17       21.11        3.74     32.82 o 
   3   2  17        3.46      -18.41     18.96 o 
  -4   3  17        6.81       71.29     47.95 o 
  -3   3  17       85.04      144.26     64.04 o 
  -2   3  17       78.03       67.08     45.61 o 
  -1   3  17        2.09       27.75     31.60 o 
   0   3  17        7.00      -12.35     25.63 o 
   1   3  17      102.70      107.76     58.82 o 
   2   3  17        8.38      -16.50     31.72 o 
   3   3  17        6.44        5.94     21.41 o 
  -3   4  17        0.65      -30.11     31.92 o 
  -2   4  17       25.59       26.01     11.20 o 
  -1   4  17       36.25       40.07     33.69 o 
   0   4  17       19.19       35.61     29.31 o 
   1   4  17       11.68       -8.56     17.54 o 
   2   4  17        3.18       23.48     28.68 o 
  -2   5  17        0.97        5.50     18.83 o 
  -1   5  17        1.78       46.41     41.04 o 
   0   5  17        6.33        3.44     22.41 o 
   1   5  17        9.45        0.87     23.98 o 
  -1 -13  18       84.74       92.79     37.73 o 
   0 -13  18        2.10        4.93     20.33 o 
  -2 -12  18        1.54        7.31     12.77 o 
  -1 -12  18       77.35      102.01     35.70 o 
   0 -12  18       50.93       40.68     15.24 o 
   1 -12  18       14.92       76.04     53.83 o 
  -3 -11  18      108.22      122.96     57.61 o 
  -2 -11  18        2.23        6.99     17.12 o 
  -1 -11  18       17.36        3.25     19.07 o 
   0 -11  18      140.11      178.87     36.40 o 
   1 -11  18        5.25       -2.50     17.58 o 
   2 -11  18        0.05       43.35     36.36 o 
  -4 -10  18        3.80        3.40     19.62 o 
  -3 -10  18       28.82        6.09      7.52 o 
  -2 -10  18       15.50       19.79     12.47 o 
  -1 -10  18       67.21       33.88     14.68 o 
   0 -10  18      132.46      122.16     38.94 o 
   1 -10  18       78.07       93.70     38.83 o 
   2 -10  18       87.55      106.56     45.96 o 
   3 -10  18       13.79      -40.54     40.54 o 
  -4  -9  18       71.71      105.71     60.61 o 
  -3  -9  18      241.13      261.67     54.21 o 
  -2  -9  18      116.88      100.60     49.37 o 
  -1  -9  18      109.40       93.25     42.16 o 
   0  -9  18       32.84       23.37     23.47 o 
   1  -9  18        0.16       -1.42      8.07 o 
   2  -9  18        0.83        6.71     54.58 o 
   3  -9  18       26.46       33.31     25.42 o 
  -5  -8  18       50.66       16.91     17.74 o 
  -4  -8  18        9.18      -14.15     35.61 o 
  -3  -8  18       61.53       -6.21     56.46 o 
  -2  -8  18      150.61       22.71    115.22 o 
  -1  -8  18       89.76       94.97     37.54 o 
   0  -8  18       83.86       46.41     30.94 o 
   1  -8  18       32.69       41.87     19.41 o 
   2  -8  18        1.00        3.58     15.05 o 
   3  -8  18       79.42       10.04     33.47 o 
  -5  -7  18        0.53       44.26     38.50 o 
  -4  -7  18       18.16      -27.37     37.28 o 
  -3  -7  18       18.81        3.68     18.34 o 
  -2  -7  18       10.66       -7.13     11.04 o 
  -1  -7  18       94.36       41.60     32.09 o 
   0  -7  18        0.74       -5.88     13.11 o 
   1  -7  18      297.29      219.99    171.50 o 
   2  -7  18       47.93       47.49     18.60 o 
   3  -7  18       45.13       40.49     40.46 o 
   4  -7  18       19.46        2.14     13.73 o 
  -5  -6  18       58.43       65.01     52.77 o 
  -4  -6  18       26.53       36.88     29.20 o 
  -3  -6  18      119.76       43.68     58.74 o 
  -2  -6  18      232.21       88.83    130.68 o 
  -1  -6  18      277.33      100.68    193.08 o 
   0  -6  18       90.08       26.61     52.63 o 
   1  -6  18       80.45       49.84     25.95 o 
   2  -6  18        2.18       25.81     20.25 o 
   3  -6  18        0.96       10.02     10.95 o 
   4  -6  18        2.87      -16.81     33.55 o 
  -5  -5  18       11.73      -17.57     29.20 o 
  -4  -5  18       58.91       87.10     36.26 o 
  -3  -5  18       27.97       11.23     18.47 o 
  -2  -5  18       33.84       21.57     18.72 o 
  -1  -5  18       36.00       23.68     42.53 o 
   0  -5  18        5.61        0.76      9.17 o 
   1  -5  18       35.36        2.40     35.53 o 
   2  -5  18      258.54       72.40    124.56 o 
   3  -5  18      217.77      114.10     83.35 o 
   4  -5  18        7.60       11.70      9.32 o 
  -5  -4  18        0.06       -6.00     17.72 o 
  -4  -4  18      186.42      200.93     52.84 o 
  -3  -4  18       76.21       39.75     17.88 o 
  -2  -4  18       12.15        5.55     23.28 o 
  -1  -4  18      309.34      212.24    149.41 o 
   0  -4  18      123.59       57.33     63.95 o 
   1  -4  18        4.36      -13.79     18.22 o 
   2  -4  18       13.18        9.34     16.91 o 
   3  -4  18       69.63       23.08     52.71 o 
   4  -4  18        0.48        3.35     54.83 o 
  -5  -3  18        4.85        6.01     22.72 o 
  -4  -3  18        6.15       15.76     31.95 o 
  -3  -3  18       34.98       33.96     34.13 o 
  -2  -3  18       52.02       36.57     19.29 o 
  -1  -3  18      121.65       77.04     32.71 o 
   0  -3  18      185.39       73.64     83.59 o 
   1  -3  18       48.46       16.33     36.47 o 
   2  -3  18        3.81       -3.63     28.08 o 
   3  -3  18       29.79      -16.15     34.88 o 
   4  -3  18        9.10       -9.00     21.11 o 
  -5  -2  18        2.32      -16.34     28.72 o 
  -4  -2  18       95.63      165.16     69.91 o 
  -3  -2  18       17.44       40.16     26.34 o 
  -2  -2  18      281.75      380.91     70.15 o 
  -1  -2  18      216.66      226.89     53.58 o 
   0  -2  18        0.91        3.55     15.98 o 
   1  -2  18        6.55        4.73     13.63 o 
   2  -2  18        1.43       -9.94     15.10 o 
   3  -2  18      204.96       76.05    139.11 o 
   4  -2  18       19.67        5.52     23.88 o 
  -5  -1  18       47.53       40.50     49.56 o 
  -4  -1  18       14.77       33.79     31.86 o 
  -3  -1  18       15.83       28.21     19.62 o 
  -2  -1  18      184.70      227.19     54.57 o 
  -1  -1  18       71.08       75.00     29.26 o 
   0  -1  18      226.18      240.86     55.22 o 
   1  -1  18      145.43      135.41     71.74 o 
   2  -1  18       22.03       -1.12     28.07 o 
   3  -1  18        9.98       16.96     17.07 o 
  -5   0  18        0.17       19.52     28.72 o 
  -4   0  18        0.09        4.05     18.44 o 
  -3   0  18       22.42       37.25     37.42 o 
  -2   0  18      139.50      152.87     47.24 o 
  -1   0  18       14.21       31.95     20.13 o 
   0   0  18       53.55       46.46     26.23 o 
   1   0  18       69.45       88.04     40.08 o 
   2   0  18       58.25       51.73     31.61 o 
   3   0  18        0.37       -2.85     12.15 o 
  -4   1  18       10.97       14.40     22.39 o 
  -3   1  18        0.16      -13.00     13.00 o 
  -2   1  18      173.50      234.25     80.37 o 
  -1   1  18       31.25       57.35     29.27 o 
   0   1  18        0.01      -15.90     15.90 o 
   1   1  18       23.88       25.49     26.64 o 
   2   1  18       68.81       70.43     53.46 o 
   3   1  18       19.97       34.38     27.64 o 
  -4   2  18       24.25       36.28     32.74 o 
  -3   2  18       19.18       51.98     39.56 o 
  -2   2  18        0.57      -31.82     39.60 o 
  -1   2  18        2.71       22.15     22.89 o 
   0   2  18        6.39        6.12      9.91 o 
   1   2  18       36.84       62.94     35.04 o 
   2   2  18       42.84       89.13     38.22 o 
  -3   3  18        0.00       10.56     10.45 o 
  -2   3  18       84.28      192.84     76.85 o 
  -1   3  18      176.67      206.01     82.67 o 
   0   3  18       56.14      113.57     57.94 o 
   1   3  18       17.62        0.26     17.10 o 
   2   3  18        5.71       -5.94      5.94 o 
  -2   4  18        6.79        8.10     14.15 o 
  -1   4  18        3.20       13.78     24.77 o 
   0   4  18       60.75      132.22     67.21 o 
   1   4  18        9.06      -27.59     29.93 o 
  -2 -12  19       15.13       25.21     17.92 o 
  -1 -12  19       11.35       10.87      2.90 o 
   0 -12  19       12.72       49.67     41.20 o 
   1 -12  19       53.89       68.14     48.35 o 
  -3 -11  19        0.36      -23.21     38.89 o 
  -2 -11  19       25.86       31.77     19.17 o 
  -1 -11  19        8.55      -18.73     18.73 o 
   0 -11  19       14.20        3.60     20.43 o 
   1 -11  19       35.84      107.53     65.16 o 
   2 -11  19       65.78       89.18     57.96 o 
  -3 -10  19       20.75        5.82     10.81 o 
  -2 -10  19        9.24       -8.50     13.45 o 
  -1 -10  19       12.98       -6.24      8.12 o 
   0 -10  19       16.95       14.87      7.58 o 
   1 -10  19       26.36       69.02     37.77 o 
   2 -10  19       16.32        5.81     20.20 o 
  -4  -9  19        5.24        7.68     10.06 o 
  -3  -9  19       46.87       18.13     14.11 o 
  -2  -9  19       22.93       31.43     17.57 o 
  -1  -9  19       23.12       21.97     15.52 o 
   0  -9  19        3.74        6.40     12.71 o 
   1  -9  19       69.03       74.15     26.77 o 
   2  -9  19       32.35       97.69    130.74 o 
   3  -9  19        0.31       33.06     37.93 o 
  -4  -8  19       30.15       20.42     20.00 o 
  -3  -8  19       30.58       -4.18     26.15 o 
  -2  -8  19        0.61       -5.42      5.42 o 
  -1  -8  19       13.23       33.48     23.98 o 
   0  -8  19        9.11        8.47      8.50 o 
   1  -8  19        6.03       13.13     16.77 o 
   2  -8  19      167.73       65.51     55.94 o 
   3  -8  19        4.22        5.57      9.26 o 
  -4  -7  19       37.92       37.12     36.36 o 
  -3  -7  19        1.10      -11.02     43.68 o 
  -2  -7  19        0.73      -15.31     19.22 o 
  -1  -7  19      123.12       29.22     84.83 o 
   0  -7  19      146.32       10.47     84.00 o 
   1  -7  19      151.76      115.37     54.28 o 
   2  -7  19        3.47        8.92     22.78 o 
   3  -7  19        0.57       -2.25     30.18 o 
  -5  -6  19       28.78       14.84     12.52 o 
  -4  -6  19       20.74       35.91     23.37 o 
  -3  -6  19        0.64       -4.08      9.28 o 
  -2  -6  19        3.92      -15.66     16.56 o 
  -1  -6  19        3.91      -26.57     26.57 o 
   0  -6  19       75.47       43.94     85.98 o 
   1  -6  19       38.66       11.01     33.99 o 
   2  -6  19       44.97        9.24     56.19 o 
   3  -6  19       26.96       30.01     18.08 o 
  -5  -5  19       23.14       16.42     22.15 o 
  -4  -5  19        2.24       12.83     27.52 o 
  -3  -5  19       70.71       48.98     25.71 o 
  -2  -5  19       29.40       12.86     19.72 o 
  -1  -5  19       79.96       17.18     43.02 o 
   0  -5  19       28.69        5.81     18.35 o 
   1  -5  19       39.81       24.27     26.05 o 
   2  -5  19       97.60       40.60     31.41 o 
   3  -5  19       90.68       44.21     52.57 o 
  -5  -4  19       23.82       80.61     51.18 o 
  -4  -4  19        5.24        4.34     11.37 o 
  -3  -4  19        4.93        9.42      6.50 o 
  -2  -4  19        1.24       10.46     16.62 o 
  -1  -4  19       53.75       20.68     35.29 o 
   0  -4  19      226.28       24.38    116.51 o 
   1  -4  19       11.36       -2.65     16.82 o 
   2  -4  19       31.18       -4.28     10.65 o 
   3  -4  19        9.38        5.64     11.95 o 
  -5  -3  19        9.91       19.90     31.44 o 
  -4  -3  19        0.99        7.82     16.16 o 
  -3  -3  19      129.22      192.37     51.39 o 
  -2  -3  19        1.35        6.69     14.85 o 
  -1  -3  19       22.45        8.47     13.28 o 
   0  -3  19       53.73       20.60     54.16 o 
   1  -3  19        8.01        7.10     33.27 o 
   2  -3  19       51.71        9.46     49.24 o 
   3  -3  19      216.72      113.37    106.35 o 
  -5  -2  19        0.32        5.69     13.96 o 
  -4  -2  19       16.85       20.43     27.38 o 
  -3  -2  19       29.82       49.02     26.70 o 
  -2  -2  19       19.03       60.96     24.42 o 
  -1  -2  19        3.42       20.22      8.07 o 
   0  -2  19       47.12       44.77     23.48 o 
   1  -2  19       57.11       32.87     26.94 o 
   2  -2  19      103.02       40.39     49.38 o 
   3  -2  19        2.14        7.68     18.03 o 
  -4  -1  19        3.41      -10.21     30.29 o 
  -3  -1  19       70.21      111.54     59.97 o 
  -2  -1  19       40.78       20.69     68.53 o 
  -1  -1  19        0.68        2.94     20.31 o 
   0  -1  19       11.67       26.93     25.53 o 
   1  -1  19       48.45       56.82     29.83 o 
   2  -1  19       38.83       63.05     30.18 o 
   3  -1  19        0.13       -4.30      4.62 o 
  -4   0  19        3.15       -4.44     10.54 o 
  -3   0  19        1.22      -17.44     27.74 o 
  -2   0  19       80.90      107.37     44.35 o 
  -1   0  19       74.42      179.07     49.75 o 
   0   0  19        1.01       38.44     25.17 o 
   1   0  19        5.58       31.55     12.49 o 
   2   0  19       29.81       25.16     24.64 o 
  -4   1  19       12.38       20.73     30.57 o 
  -3   1  19       21.84       41.43     28.94 o 
  -2   1  19        6.73       19.48     18.05 o 
  -1   1  19       18.90       16.31     23.81 o 
   0   1  19       17.47       73.34     30.74 o 
   1   1  19       45.89       58.31     25.98 o 
   2   1  19       44.80       30.93     26.70 o 
  -3   2  19       11.53       43.12     34.05 o 
  -2   2  19        2.84        9.92     10.20 o 
  -1   2  19       93.40      159.96     72.22 o 
   0   2  19       23.76       28.27     27.32 o 
   1   2  19        7.91       13.23     26.24 o 
  -2   3  19        7.03       30.49     33.81 o 
  -1   3  19        7.16        9.91     26.64 o 
   0   3  19       14.07       77.99     52.19 o 
  -2 -11  20       36.06       39.28     17.01 o 
  -1 -11  20       56.98       37.26     18.41 o 
   0 -11  20        0.73       -6.73     29.44 o 
   1 -11  20       27.99       29.38     41.28 o 
  -3 -10  20        0.96       20.31     35.80 o 
  -2 -10  20       32.20        5.85     13.07 o 
  -1 -10  20       81.25       72.17     23.90 o 
   0 -10  20       18.30       11.69     20.98 o 
   1 -10  20        3.84       30.16     15.42 o 
  -3  -9  20        0.54       -2.25     14.86 o 
  -2  -9  20        0.07       -4.09     10.61 o 
  -1  -9  20        0.18        9.25     16.49 o 
   0  -9  20       14.36       16.59     13.46 o 
   1  -9  20       12.92        3.19     14.75 o 
   2  -9  20      192.87      224.61     89.27 o 
  -4  -8  20       47.13      115.78     59.68 o 
  -3  -8  20        7.74        7.63     24.93 o 
  -2  -8  20        0.26      -15.95     54.53 o 
  -1  -8  20      114.89       34.81     69.53 o 
   0  -8  20        4.84       20.97     21.78 o 
   1  -8  20       88.52       61.11     32.12 o 
   2  -8  20        2.05      -17.35     24.07 o 
  -4  -7  20       24.76       15.56     15.37 o 
  -3  -7  20        2.10        5.39     15.74 o 
  -2  -7  20       10.59       -0.45     17.72 o 
  -1  -7  20       38.50        1.37     72.69 o 
   0  -7  20       45.62       16.30     60.66 o 
   1  -7  20       29.59       17.27     31.26 o 
   2  -7  20       93.06       14.84     22.83 o 
  -4  -6  20       51.70       52.67     40.62 o 
  -3  -6  20       77.39       22.88     26.40 o 
  -2  -6  20        5.49        0.60     25.87 o 
  -1  -6  20       11.95      -24.36     24.36 o 
   0  -6  20        0.19        7.04      9.78 o 
   1  -6  20        0.87      -17.15     29.52 o 
   2  -6  20        7.26        7.70     27.65 o 
  -4  -5  20        1.69      -16.30     31.80 o 
  -3  -5  20       27.23        7.42     17.70 o 
  -2  -5  20       18.59        6.04     35.17 o 
  -1  -5  20       47.17       16.26     24.35 o 
   0  -5  20      158.46       15.26     85.04 o 
   1  -5  20      303.42       98.32    168.86 o 
   2  -5  20        9.53       -5.92     21.59 o 
   3  -5  20       42.81       50.11     32.92 o 
  -4  -4  20        0.01       -1.40     18.72 o 
  -3  -4  20       94.26      101.67     39.14 o 
  -2  -4  20       82.72       94.77     36.28 o 
  -1  -4  20       48.53       49.24     27.23 o 
   0  -4  20        8.78        6.46     17.33 o 
   1  -4  20       23.28       18.07     65.31 o 
   2  -4  20       21.68        9.27     49.68 o 
   3  -4  20       20.73       33.68     21.35 o 
  -4  -3  20        0.28       41.89     39.19 o 
  -3  -3  20        1.45      -10.88     20.38 o 
  -2  -3  20        7.82       22.41     20.02 o 
  -1  -3  20        8.77       -1.35      8.09 o 
   0  -3  20        3.59        8.47     18.85 o 
   1  -3  20       55.30       15.07      9.52 o 
   2  -3  20        5.14        6.81      6.04 o 
   3  -3  20       15.93        6.75      5.58 o 
  -4  -2  20       61.36       52.89     29.68 o 
  -3  -2  20       19.79       16.26     19.18 o 
  -2  -2  20       23.76       43.46     21.87 o 
  -1  -2  20       48.26       44.31     20.99 o 
   0  -2  20       11.62        9.91     20.33 o 
   1  -2  20       68.04       60.76     32.25 o 
   2  -2  20       19.40       24.54     17.02 o 
  -4  -1  20        1.21        1.90     13.83 o 
  -3  -1  20        0.64       10.70     20.36 o 
  -2  -1  20       76.57      104.60     39.50 o 
  -1  -1  20      109.42      151.39     48.30 o 
   0  -1  20       15.27       56.09     28.30 o 
   1  -1  20        8.26       25.36     24.97 o 
   2  -1  20       18.78       20.10     24.23 o 
  -3   0  20       20.20       24.63     27.10 o 
  -2   0  20        2.10        0.88     19.28 o 
  -1   0  20        4.00        7.62     11.29 o 
   0   0  20       93.44      147.65     48.54 o 
   1   0  20        7.53       32.52     21.14 o 
   2   0  20       30.21       60.80     37.80 o 
  -3   1  20       36.78       45.00     37.52 o 
  -2   1  20        0.82        8.54     11.86 o 
  -1   1  20        6.37       44.08     39.40 o 
   0   1  20        3.29       21.37     27.96 o 
   1   1  20        4.55       70.11     35.21 o 
  -1   2  20        0.49        3.34     26.88 o 
   0   2  20       83.98       84.82     53.76 o 
  -1 -10  21       22.42       22.02      6.63 o 
   0 -10  21        2.34       -0.29     14.79 o 
  -2  -9  21       27.33      -43.78     43.78 o 
  -1  -9  21      115.43       43.85     87.29 o 
   0  -9  21       16.90       -5.64     18.55 o 
   1  -9  21        6.36       13.04      7.59 o 
  -3  -8  21       24.95        1.40     23.54 o 
  -2  -8  21       17.15        7.84     16.55 o 
  -1  -8  21       10.42        2.41     55.04 o 
   0  -8  21       84.76       62.21     63.63 o 
   1  -8  21       40.00       60.71     34.77 o 
  -3  -7  21       13.39        4.21     27.26 o 
  -2  -7  21       46.51       21.31     38.79 o 
  -1  -7  21        1.24        8.24      8.51 o 
   0  -7  21        1.50      -26.83     26.83 o 
   1  -7  21        7.81        4.42     16.14 o 
   2  -7  21        8.95       -2.31     14.95 o 
  -3  -6  21       20.04       11.40     28.24 o 
  -2  -6  21       46.87       17.46     53.63 o 
  -1  -6  21       14.06        7.81     16.71 o 
   0  -6  21       27.19        2.20     32.85 o 
   1  -6  21       48.05       12.70     20.64 o 
   2  -6  21        8.30       14.40     13.35 o 
  -3  -5  21        6.33      -19.95     22.18 o 
  -2  -5  21        9.29       11.95     19.46 o 
  -1  -5  21       29.70       24.93     41.78 o 
   0  -5  21        1.09      -13.73     45.08 o 
   1  -5  21       33.96       -4.17     19.03 o 
   2  -5  21      180.41      228.45     75.95 o 
  -3  -4  21        5.32       -3.38     17.27 o 
  -2  -4  21      272.39      223.66     78.66 o 
  -1  -4  21      212.22      125.21    106.08 o 
   0  -4  21        8.21       17.60     15.15 o 
   1  -4  21        0.94      -11.66     69.15 o 
   2  -4  21       15.80       22.08     19.75 o 
  -3  -3  21       10.12       33.28     28.88 o 
  -2  -3  21        7.70       14.86     12.34 o 
  -1  -3  21       14.11       42.44     25.36 o 
   0  -3  21       13.20        5.33     30.79 o 
   1  -3  21       45.14       23.08     50.54 o 
   2  -3  21       91.76      104.91     54.27 o 
  -3  -2  21       13.87       24.73     59.83 o 
  -2  -2  21       12.83       34.27     25.96 o 
  -1  -2  21      105.46      106.34     42.10 o 
   0  -2  21       18.06       43.19     30.08 o 
   1  -2  21        8.11       -5.58     13.10 o 
  -3  -1  21       10.76        8.30      5.86 o 
  -2  -1  21       14.44       14.27     16.93 o 
  -1  -1  21       10.94       26.79     24.64 o 
   0  -1  21       62.75      107.83     43.11 o 
   1  -1  21        0.13       11.49     11.51 o 
  -2   0  21        1.31       16.42     34.27 o 
  -1   0  21        0.22       17.51     12.73 o 
   0   0  21        0.02        5.22     21.80 o 
  -2  -8  22        4.52        6.31      6.37 o 
  -1  -8  22        4.58        7.51      4.94 o 
   0  -8  22        0.19      -28.24     28.24 o 
  -2  -7  22       20.79        4.98     10.67 o 
  -1  -7  22       48.52       16.60     91.76 o 
   0  -7  22       10.83        5.94     15.91 o 
  -2  -6  22        7.30       12.01     20.50 o 
  -1  -6  22        4.20      -11.38     11.38 o 
   0  -6  22        7.73        2.84     23.18 o 
   1  -6  22       25.99       28.42     18.49 o 
  -2  -5  22       10.37       23.55     14.17 o 
  -1  -5  22        0.63        4.34      8.61 o 
   0  -5  22       17.71        2.22     26.90 o 
   1  -5  22        2.22        6.63     17.25 o 
  -2  -4  22       20.09       28.59     27.83 o 
  -1  -4  22        3.53       -0.55     24.57 o 
   0  -4  22       19.33        6.54     40.85 o 
   1  -4  22        2.43       25.56     26.23 o 
  -2  -3  22        2.32       35.05     31.20 o 
  -1  -3  22        3.25        1.59     19.06 o 
   0  -3  22        5.37       14.29      9.54 o 
  -1  -2  22        0.27       23.66     23.01 o 
   0  -2  22       80.04      131.34     59.90 o 
                                                 
